# Supplementary material for: Identifying genetically driven clinical phenotypes using linear mixed models
Source: Nat Commun. 2016 Apr 25;7:11433. doi: 10.1038/ncomms11433 (PMC4848547; doi:10.1038/ncomms11433)
Supplement: Supplementary Data 1 — Genetic liability estimates for PheWAS phenotypes using a mixed model and a GRM containing all autosomal SNPs on the Exome chip. [file ncomms11433-s2.xlsx]

## Sheet: Supplemental Data 1
Supplementary Data 1. Genetic liability estimates for PheWAS phenotypes using a mixed model
and a GRM containing autosomal SNPs on the exome chip.
Phewas Code	Code description	Cases	Controls	Genetic Portion of Liability	Standard error	p-value	FDR q-value
250	Diabetes mellitus	4842	9684	0.093434	0.013413	>1E-20	>1E-20
250.11	Type 1 diabetes with ketoacidosis	92	5766	0.192675	0.029298	>1E-20	>1E-20
250.1	Type 1 diabetes	469	5628	0.276366	0.027707	>1E-20	>1E-20
715.2	Ankylosing spondylitis	55	5885	0.186232	0.029478	3.22e-15	1.03681e-12
335	Multiple sclerosis	298	5960	0.137242	0.026243	5.496e-15	1.41579e-12
250.3	Insulin pump user	986	4930	0.172135	0.029842	6.606e-15	1.41808e-12
250.13	Type 1 diabetes with ophthalmic manifestations	75	5850	0.142855	0.02804	3.71e-12	6.82653e-10
250.7	Diabetic retinopathy	418	5852	0.139606	0.02736	6.344e-12	1.02141e-09
714	Rheumatoid arthritis and other inflammatory polyarthropathies	1395	5580	0.109765	0.023072	1.22e-11	1.74582e-09
714.1	Rheumatoid arthritis	1090	5450	0.12205	0.025102	2.338e-11	3.01162e-09
250.12	Type 1 diabetes with renal manifestations	79	5925	0.115924	0.026573	1.346e-09	1.57616e-07
250.2	Type 2 diabetes	4227	8454	0.082938	0.015216	2.273e-09	2.4395e-07
250.14	Type 1 diabetes with neurological manifestations	74	5920	0.105142	0.025919	5.292e-09	5.24324e-07
272	Disorders of lipoid metabolism	8411	7883	0.052272	0.011184	1.795e-08	1.65158e-06
555	Inflammatory bowel disease and other gastroenteritis and colitis	616	4312	0.16537	0.035767	5.937e-08	5.098e-06
244.4	Hypothyroidism NOS	3242	6484	0.076648	0.018002	1.043e-07	8.39653e-06
272.1	Hyperlipidemia	8381	7858	0.049071	0.011154	1.907e-07	1.43979e-05
244	Hypothyroidism	3739	7478	0.060745	0.015146	2.012e-07	1.43979e-05
696.4	Psoriasis	381	5715	0.098205	0.025957	3.918e-07	2.65583e-05
571.6	Primary biliary cirrhosis	235	5875	0.117723	0.028378	4.658e-07	2.99985e-05
696.41	Psoriasis vulgaris	297	5940	0.098446	0.025886	5.981e-07	3.6686e-05
696	Psoriasis and related disorders	396	5940	0.091171	0.02479	7.465e-07	4.37019e-05
172.2	Other non-epithelial cancer of skin	2189	6489	0.09058	0.020839	9.33e-07	5.22516e-05
401.1	Essential hypertension	11478	7341	0.04202	0.009784	1.52e-06	8.15643e-05
362.29	Macular degeneration (senile) of retina NOS	283	5414	0.115724	0.030447	3.65e-06	0.000188062
714.2	Juvenile rheumatoid arthritis	166	3974	0.132146	0.038198	4.376e-06	0.00021677
571.51	Cirrhosis of liver without mention of alcohol	726	5082	0.096012	0.029294	5.462e-05	0.0025142
555.1	Regional enteritis	371	5936	0.092914	0.027181	5.466e-05	0.0025142
717	Polymyalgia Rheumatica	413	5782	0.08416	0.026585	7.017e-05	0.00311674
401	Hypertension	11675	7331	0.034971	0.009618	8.245e-05	0.00353997
427.21	Atrial fibrillation	3054	5962	0.068649	0.019855	9.723e-05	0.00404017
709	Diffuse diseases of connective tissue	676	4732	0.08271	0.028927	0.0001109	0.00436315
172	Skin cancer	3035	6070	0.067354	0.019733	0.0001118	0.00436315
272.11	Hypercholesterolemia	3662	7324	0.052173	0.016078	0.0001524	0.00577298
275.53	Disorders of phosphorus metabolism	456	5928	0.085977	0.026972	0.0001985	0.00730466
571.5	Other chronic nonalcoholic liver disease	1009	5045	0.081035	0.027374	0.0002222	0.0079506
427.2	Atrial fibrillation and flutter	3156	6149	0.057745	0.018887	0.0003099	0.010787
411.4	Coronary atherosclerosis	4739	8025	0.048066	0.014442	0.0003621	0.0122744
571	Chronic liver disease and cirrhosis	1229	4916	0.066635	0.025673	0.0004592	0.015167
172.11	Melanomas of skin	1035	5175	0.080439	0.027552	0.0006567	0.0211446
278.1	Obesity	2524	7572	0.058217	0.01827	0.0006836	0.0214734
530.2	Esophageal bleeding (varices/hemorrhage)	372	5952	0.073967	0.02671	0.0007262	0.0218978
172.1	Melanomas of skin, dx or hx	1191	5955	0.070991	0.024248	0.000731	0.0218978
278	Overweight, obesity and other hyperalimentation	3021	6042	0.053167	0.018765	0.0008086	0.0236701
428.4	Heart failure with preserved EF [Diastolic heart failure]	809	4045	0.108664	0.036426	0.0008624	0.0246831
250.23	Type 2 diabetes with ophthalmic manifestations	330	5940	0.059135	0.024721	0.001162	0.0325387
614.1	Pelvic peritoneal adhesions, female (postoperative) (postinfection)	84	5880	-0.043302	0.00447	0.001203	0.0329686
754.2	Spondylolisthesis, congenital	55	5885	0.079124	0.028769	0.001326	0.0355795
696.42	Psoriatic arthropathy	136	5848	0.057533	0.024649	0.00161	0.0423156
216	Benign neoplasm of skin	1460	5840	0.073187	0.0247	0.001658	0.0427071
411.8	Other chronic ischemic heart disease, unspecified	1316	5256	0.068471	0.025658	0.001749	0.0441672
348	Other conditions of brain	1033	5165	0.075552	0.027862	0.001826	0.0445041
380.4	Impacted cerumen	743	5201	0.076781	0.028546	0.001845	0.0445041
173	Neoplasm of uncertain behavior of skin	1823	5469	0.060568	0.022932	0.001866	0.0445041
341	Other demyelinating diseases of central nervous system	200	5800	0.064532	0.026674	0.001951	0.0456878
702	Degenerative skin conditions and other dermatoses	2782	8268	0.047219	0.016295	0.002113	0.0485959
411	Ischemic Heart Disease	5317	5155	0.047343	0.017124	0.002443	0.0552077
318	Tobacco use disorder	1789	5367	0.062299	0.024304	0.00283	0.0628492
599	Other symptoms/disorders or the urinary system	4059	7993	0.037496	0.014398	0.002967	0.0647739
272.13	Mixed hyperlipidemia	4112	8224	0.03652	0.014055	0.003415	0.0733162
41	Bacterial infection NOS	2844	8532	0.034287	0.01442	0.003532	0.0738244
496.21	Obstructive chronic bronchitis	553	5530	0.065968	0.027185	0.003554	0.0738244
260	Protein-calorie malnutrition	1907	5721	0.053789	0.021962	0.003677	0.0751796
656.5	Hematological disorders of newborn	76	4184	-0.066269	0.00611	0.003758	0.075631
504	Other alveolar and parietoalveolar pneumonopathy	205	5945	0.064124	0.026835	0.004307	0.0853493
573.2	Liver replaced by transplant	348	5916	0.051719	0.024342	0.00455	0.0887973
394.7	Disease of tricuspid valve	301	5719	0.060788	0.026918	0.004694	0.0902402
695.4	Lupus (localized and systemic)	457	5941	0.057538	0.025372	0.005063	0.0958959
260.1	Cachexia	78	5850	0.06577	0.028014	0.005348	0.0992202
241	Nontoxic nodular goiter	831	4155	0.070372	0.032709	0.005392	0.0992202
752	Nervous system congenital anomalies	223	5606	-0.051455	0.000289	0.005608	0.101578
747	Cardiac and circulatory congenital anomalies	1133	5665	0.048008	0.023161	0.005678	0.101578
292	Neurological disorders	2497	7491	0.034484	0.015891	0.005814	0.102094
500	Lung disease due to external agents	68	5848	0.075375	0.030078	0.005918	0.102094
571.8	Liver abscess and sequelae of chronic liver disease	563	5630	0.048002	0.024254	0.005945	0.102094
153	Colorectal cancer	1049	5245	0.066123	0.027606	0.006194	0.104641
455	Hemorrhoids	1455	5820	0.05821	0.024062	0.006255	0.104641
555.2	Ulcerative colitis	244	5856	0.050705	0.024353	0.006468	0.106807
559	Ileostomy status	243	5832	0.065592	0.027818	0.007019	0.114446
709.4	Polymyositis	173	5882	0.04615	0.024065	0.007564	0.119647
599.2	Retention of urine	929	4645	0.0641	0.029317	0.007578	0.119647
571.81	Portal hypertension	372	5952	0.049528	0.02436	0.007618	0.119647
110.12	Althete's foot	106	5936	0.062443	0.027645	0.007723	0.11984
277	Other disorders of metabolism	232	5772	0.058299	0.027634	0.007877	0.120033
153.3	Malignant neoplasm of rectum, rectosigmoid junction, and anus	480	5760	0.053867	0.025527	0.007922	0.120033
411.1	Unstable angina (intermediate coronary syndrome)	1248	4992	0.068797	0.0284	0.008252	0.122264
506	Empyema and pneumothorax	958	4790	0.061741	0.028607	0.008259	0.122264
411.2	Myocardial infarction	1567	4701	0.053462	0.025326	0.008462	0.123851
807	Fracture of ribs	240	5760	-0.041571	0.006622	0.008756	0.126707
523.3	Periodontitis (acute or chronic)	94	5922	0.065736	0.0286	0.00897	0.128381
702.1	Actinic keratosis	1660	4980	0.059054	0.025572	0.0091	0.128795
783	Fever of unknown origin	4763	9489	0.023748	0.011325	0.009369	0.13116
687.4	Disturbance of skin sensation	1214	4856	0.050732	0.025625	0.009692	0.133475
427.8	Sinoatrial node dysfunction (Bradycardia)	917	4585	0.065735	0.030408	0.009742	0.133475
613.8	Other specified disorders of breast	299	5980	0.071366	0.028617	0.009863	0.133721
280.1	Iron deficiency anemias, unspecified or not due to blood loss	1203	4812	0.055473	0.027082	0.01045	0.14012
288.2	Elevated white blood cell count	1262	5048	0.05448	0.025998	0.01067	0.14012
350.3	Lack of coordination	519	5709	0.043884	0.023828	0.0107	0.14012
150	Cancer of esophagus	244	5856	0.055104	0.026447	0.01077	0.14012
480.1	Bacterial pneumonia	743	5201	0.057282	0.027782	0.01091	0.140508
752.2	Other specified congenital anomalies of nervous system	159	5308	-0.052001	0.002969	0.01111	0.141059
754	Congenital musculoskeletal deformities of spine	90	5850	0.057463	0.02734	0.01137	0.141059
735	Acquired foot deformities	828	4140	0.081038	0.035413	0.01138	0.141059
278.11	Morbid obesity	963	4815	0.065181	0.029837	0.0115	0.141059
440	Atherosclerosis	1265	5060	0.05134	0.025678	0.0115	0.141059
709.2	Sicca syndrome	157	5809	0.051266	0.026203	0.01162	0.141189
770	Myalgia and myositis unspecified	1304	5216	0.053663	0.025566	0.01189	0.14312
588.1	Renal osteodystrophy	426	5964	0.051245	0.025172	0.01228	0.146454
353.2	Nerve root lesions	91	5915	-0.035959	0.010232	0.01267	0.149727
189.21	Malignant neoplasm of bladder	494	5928	0.051056	0.025488	0.01301	0.151008
875	Non-healing surgical wound	150	5850	0.066857	0.029198	0.01307	0.151008
249	Secondary diabetes mellitus	125	5875	0.051364	0.026668	0.01313	0.151008
530.3	Stricture and stenosis of esophagus	446	5798	0.043863	0.023795	0.01325	0.151043
573.7	Abnormal results of function study of liver	842	4210	0.058305	0.030385	0.01365	0.153993
198.3	Secondary malignant neoplasm of digestive systems	567	5670	0.052765	0.025906	0.01386	0.153993
70.4	Chronic hepatitis	223	5798	0.054552	0.027466	0.01387	0.153993
727	Other disorders of synovium, tendon, and bursa	1475	5900	0.053844	0.023975	0.01451	0.159294
739	Contracture of joint	198	5940	-0.037766	0.00847	0.01461	0.159294
286.2	Encounter for long-term (current) use of anticoagulants	2288	6864	0.037902	0.01825	0.01475	0.159294
264	Lack of normal physiological development	1369	4660	-0.044453	0.006955	0.01484	0.159294
446.4	Wegener's granulomatosis	121	5929	0.048855	0.025864	0.01502	0.159882
426.7	Abnormal electrocardiogram [ECG] [EKG]	876	4380	0.058743	0.030515	0.01523	0.160805
619.1	Noninflammatory disorders of ovary, fallopian tube, and broad ligament	85	5865	0.06367	0.029141	0.01562	0.162069
327.32	Obstructive sleep apnea	1117	5585	0.046424	0.023946	0.01571	0.162069
532	Dysphagia	2451	7353	0.029623	0.015877	0.01573	0.162069
939	Atopic/contact dermatitis due to other or unspecified	1408	5632	0.048815	0.023783	0.01602	0.163757
942	Infusion and transfusion reaction	78	5850	-0.035087	0.010971	0.01651	0.167456
246.7	Abnormal results of function study of thyroid	99	5940	-0.038779	0.008979	0.01673	0.168345
687	Symptoms affecting skin	3195	6390	0.029497	0.016225	0.01729	0.172624
740	Osteoarthrosis	4110	7731	0.026487	0.01378	0.01756	0.17398
371.1	Uveitis, noninfectious or NOS	169	5915	0.047524	0.025347	0.01774	0.174421
703.1	Ingrowing nail	179	5907	-0.034938	0.009268	0.01798	0.175227
720	Spinal stenosis	1141	5705	0.039892	0.022102	0.01811	0.175227
370.1	Corneal ulcer	70	5880	-0.030056	0.011787	0.01823	0.175227
270.3	Disorders of plasma protein metabolism	493	5916	0.039448	0.023195	0.01895	0.180801
153.2	Colon cancer	891	4455	0.056737	0.030219	0.01962	0.185823
202.21	Nodular lymphoma	257	5911	0.042976	0.024227	0.02013	0.189234
428	Congestive heart failure; nonhypertensive	3236	6430	0.036323	0.017712	0.02035	0.189933
189.2	Cancer of bladder	499	5988	0.045064	0.024767	0.02075	0.192265
587	Kidney replaced by transpant	895	4475	0.060564	0.031306	0.02177	0.199343
747.1	Cardiac congenital anomalies	1045	5225	0.042977	0.024911	0.02182	0.199343
530.14	Reflux esophagitis	334	5678	0.047033	0.026001	0.02208	0.200263
117	Mycoses	327	5886	0.047997	0.025778	0.02243	0.202023
242	Thyrotoxicosis with or without goiter	520	5720	0.046254	0.025341	0.0228	0.203939
198.7	Secondary malignant neoplasm of skin	326	5868	0.052429	0.027078	0.0236	0.206871
374	Other disorders of eyelids	662	4634	0.056027	0.03015	0.02372	0.206871
496.2	Chronic bronchitis	694	4858	0.052831	0.028818	0.02373	0.206871
458	Hypotension	2149	6447	0.02697	0.016812	0.02401	0.206871
575.1	Cholangitis	245	5880	0.047245	0.026166	0.02407	0.206871
743.22	Pathologic fracture of femur	101	5858	-0.044938	0.003306	0.02409	0.206871
395.2	Nonrheumatic aortic valve disorders	1177	5885	0.045015	0.023702	0.02457	0.208449
702.2	Seborrheic keratosis	1817	5451	0.052313	0.024437	0.0246	0.208449
580.3	Nephritis and nephropathy without mention of glomerulonephritis	453	5889	0.038682	0.023308	0.02495	0.210039
495	Asthma	1734	5202	0.044598	0.023682	0.02528	0.21096
737.3	Kyphoscoliosis and scoliosis	409	5726	0.041699	0.024585	0.02539	0.21096
452	Other venous embolism and thrombosis	1471	5884	0.043909	0.022789	0.02618	0.214536
516.1	Hemoptysis	388	5820	0.044628	0.025218	0.02632	0.214536
261	Vitamin deficiency	1987	5961	0.035099	0.020125	0.02634	0.214536
597.8	Urethral hypermobility/ISD	168	5880	0.043884	0.025865	0.02664	0.214536
312	Conduct disorders	213	5441	0.054047	0.028945	0.02665	0.214536
80	Postoperative infection	942	4710	0.049226	0.027954	0.02747	0.21722
510	Other diseases of lung	2308	6924	0.029948	0.017095	0.02774	0.21722
252.1	Hyperparathyroidism	281	5901	0.042602	0.025134	0.02775	0.21722
537	Other disorders of stomach and duodenum	667	4669	0.038064	0.025778	0.02798	0.21722
274.2	Crystal arthropathies	52	5876	-0.046298	0.002731	0.0282	0.21722
706.8	Other specified diseases of sebaceous glands	148	5920	-0.044723	0.004516	0.02829	0.21722
270	Disorders of protein plasma/amino-acid transport and metabolism	598	5980	0.035904	0.022542	0.02834	0.21722
440.2	Atherosclerosis of the extremities	661	4627	0.054126	0.030985	0.02843	0.21722
198.1	Secondary malignancy of lymph nodes	1872	5616	0.039192	0.021898	0.0285	0.21722
251.1	Hypoglycemia	243	5832	0.035311	0.022969	0.02952	0.223666
611.1	Abnormal mammogram	1587	4761	0.0482	0.026317	0.02972	0.223872
365	Glaucoma	1040	5200	0.045286	0.025778	0.03029	0.226256
293.1	Swelling, mass, or lump in head and neck [Space-occupying lesion, intracran	892	4460	0.045821	0.02786	0.03047	0.226256
509.2	Respiratory insufficiency	447	5811	-0.033776	0.010857	0.03061	0.226256
185	Cancer of prostate	1588	4764	0.050809	0.027006	0.03074	0.226256
165.1	Cancer of bronchus; lung	1239	4956	0.048133	0.026597	0.03178	0.231526
621	Endometrial hyperplasia	67	5896	-0.031192	0.012652	0.03196	0.231526
851	Complications of transplants and reattached limbs	452	5876	0.044139	0.025379	0.032	0.231526
523	Gingival and periodontal diseases	332	5976	-0.035306	0.012322	0.03227	0.23222
300.9	Posttraumatic stress disorder	242	5808	0.050941	0.027788	0.03254	0.232863
558	Noninfectious gastroenteritis	959	4795	0.045902	0.02704	0.03298	0.233938
535.8	Other specified gastritis	307	5833	0.050044	0.027613	0.03306	0.233938
270.32	Paraproteinemia	330	5940	0.036187	0.023565	0.03338	0.234963
426.91	Cardiac pacemaker in situ	1000	5000	0.041914	0.025588	0.03361	0.235288
79	Viral infection	780	5460	0.039913	0.024741	0.03455	0.240547
704.8	Other specified diseases of hair and hair follicles	167	5845	-0.031874	0.012434	0.03495	0.242047
458.9	Hypotension NOS	1596	4788	0.033104	0.022259	0.03535	0.243501
344	Other paralytic syndromes	251	5773	-0.032575	0.012252	0.03665	0.251073
274.21	Chondrocalcinosis	50	5850	-0.039447	0.011364	0.0372	0.252232
614.3	Pelvic inflammatory disease (PID)	67	5896	-0.044475	0.003629	0.03721	0.252232
772.6	Facial weakness	60	5880	0.041011	0.025635	0.03743	0.25229
585.4	Chronic kidney disease, Stage I or II	545	5450	0.054965	0.029208	0.03761	0.25229
202.23	Lymphosarcoma	193	5790	-0.030122	0.012207	0.03809	0.254039
357	Inflammatory and toxic neuropathy	144	5904	0.045306	0.026983	0.03826	0.254039
690	Erythematosquamous dermatosis	286	5720	0.049458	0.028191	0.03958	0.261457
780	Hypothermia/Chills	74	5920	-0.033226	0.014678	0.04026	0.264545
352.2	Facial nerve disorders [CN7]	158	5846	-0.031699	0.012932	0.04106	0.267116
564.1	Irritable Bowel Syndrome	644	4508	0.053938	0.032034	0.04106	0.267116
368.2	Diplopia and disorders of binocular vision	276	5796	0.042588	0.026323	0.04241	0.273905
363.3	Chorioretinal scars	55	5885	0.033315	0.023824	0.04253	0.273905
381.2	Eustachian tube disorders	673	4711	-0.051384	0.003347	0.04294	0.275169
585.32	End stage renal disease	857	4285	0.043804	0.029106	0.04325	0.275296
512.1	Wheezing	420	5880	-0.034515	0.01183	0.04384	0.275296
622.1	Polyp of corpus uteri	116	5916	-0.040543	0.006332	0.04388	0.275296
690.1	Seborrheic dermatitis	282	5922	0.047609	0.027379	0.04396	0.275296
296.2	Depression	3626	7252	0.025683	0.015338	0.04403	0.275296
580.1	Glomerulonephritis	280	5880	-0.029393	0.014554	0.04425	0.275359
241.1	Nontoxic uninodular goiter	391	5865	0.033365	0.023229	0.04488	0.276822
960	Poisoning by antibiotics	121	5929	-0.030887	0.014104	0.04492	0.276822
292.1	Aphasia/speech disturbance	541	5951	0.038129	0.024258	0.04517	0.277013
557.1	Celiac disease	78	5850	0.032744	0.023453	0.04591	0.280221
790.8	Elevated C-reactive protein (CRP)	127	5842	-0.038956	0.012147	0.04685	0.284512
830	Dislocation	737	5159	0.044471	0.027655	0.04752	0.284512
149.5	Hx of malignant neoplasm of oral cavity and pharynx	391	5865	0.038364	0.025195	0.04754	0.284512
253.2	Pituitary hypofunction	277	5364	-0.034867	0.015623	0.04764	0.284512
443.9	Peripheral vascular disease, unspecified	928	4640	0.048592	0.029711	0.04787	0.284512
292.6	Hallucinations	68	5848	0.046754	0.028077	0.04793	0.284512
362	Other retinal disorders	1355	5420	0.039687	0.024419	0.04815	0.284512
364.51	Fuchs' dystrophy	58	5858	-0.032359	0.015228	0.04891	0.285759
860	Bone marrow or stem cell transplant	375	5625	0.037726	0.026227	0.04931	0.285759
681.3	Cellulitis and abscess of arm/hand	273	5733	0.041341	0.026419	0.04937	0.285759
618	Genital prolapse	514	5654	0.045184	0.02716	0.04945	0.285759
610.1	Cystic mastopathy	630	4410	0.055101	0.033109	0.04981	0.285759
695.3	Rosacea	322	5796	0.03614	0.02512	0.04991	0.285759
195	Cancer, suspected or other	1630	4890	0.031839	0.022558	0.04992	0.285759
289	Other diseases of blood and blood-forming organs	531	5841	0.035684	0.024149	0.05025	0.286352
300	Anxiety, phobic and dissociative disorders	3066	6132	0.029149	0.01796	0.05109	0.289801
145.3	Cancer of major salivary glands	93	5859	0.038619	0.02606	0.05152	0.289801
198	Secondary malignant neoplasm	3610	7220	0.021791	0.014378	0.05167	0.289801
365.1	Open-angle glaucoma	779	5453	0.039003	0.025522	0.05175	0.289801
204.12	Lymphoid leukemia, chronic	216	5832	-0.03045	0.013344	0.05203	0.290135
362.21	Macular degeneration, dry	250	5414	0.038484	0.026469	0.05263	0.291541
170	Cancer of bone and connective tissue	702	4914	-0.031892	0.014189	0.0531	0.291541
276	Disorders of fluid, electrolyte, and acid-base balance	6992	6992	0.015683	0.010847	0.05338	0.291541
429.1	Heart transplant/surgery	441	5733	0.036178	0.02476	0.05363	0.291541
288.3	Eosinophilia	117	5850	0.044204	0.027527	0.05385	0.291541
958.2	Traumatic and surgical subcutaneous emphysema	135	5940	-0.031347	0.014493	0.05408	0.291541
530.13	Barrett's esophagus	173	5882	0.045111	0.027818	0.05413	0.291541
41.8	H. pylori	62	5890	0.045332	0.027885	0.05456	0.291541
452.2	Deep vein thrombosis [DVT]	720	5040	0.043617	0.028408	0.05476	0.291541
743	Osteoporosis, osteopenia and pathological fracture	4437	7731	0.020398	0.013298	0.05496	0.291541
394.1	Mitral valve stenosis and aortic valve stenosis	165	5940	0.036602	0.024977	0.05528	0.291541
871.2	Open wound of finger(s)	114	5928	0.036236	0.025109	0.05539	0.291541
289.5	Diseases of spleen	100	5900	0.039507	0.026396	0.05544	0.291541
245	Thyroiditis	195	5850	-0.028942	0.013187	0.05558	0.291541
471	Nasal polyps	107	5885	-0.03494	0.014323	0.05568	0.291541
110	Dermatophytosis / Dermatomycosis	947	4735	0.036494	0.026062	0.05632	0.293697
871.3	Open wound of foot except toe(s) alone	59	5900	0.027071	0.021946	0.05679	0.294307
279.11	Deficiency of humoral immunity	121	5929	-0.030692	0.015031	0.0571	0.294307
250.24	Type 2 diabetes with neurological manifestations	841	4205	0.043255	0.030581	0.05712	0.294307
371	Inflammation of the eye	1134	5670	0.035655	0.02351	0.05753	0.294917
599.3	Dysuria	1158	5790	0.027315	0.020469	0.05792	0.294917
751.12	Congenital anomalies of male genital organs	144	2636	-0.07704	0.032636	0.05793	0.294917
737	Curvature of spine	493	5916	0.034283	0.023977	0.05839	0.296074
401.3	Other hypertensive complications	1094	5470	0.039813	0.025275	0.05873	0.29662
170.1	Bone cancer	386	5790	-0.033067	0.013374	0.05911	0.297372
854	Complications of cardiac/vascular device, implant, and graft	716	5012	-0.048531	0.001827	0.05952	0.298263
427	Cardiac dysrhythmias	7338	7059	0.017614	0.01149	0.06056	0.300746
274	Gout and other crystal arthropathies	1122	5610	0.040214	0.025008	0.0607	0.300746
459	Other disorders of circulatory system	623	4361	0.038785	0.029253	0.06121	0.300746
614.52	Vaginitis and vulvovaginitis	273	5733	0.041483	0.027426	0.06152	0.300746
415.1	Acute pulmonary heart disease	513	5643	0.039889	0.026372	0.06155	0.300746
444	Arterial embolism and thrombosis	299	5980	0.039159	0.026109	0.06163	0.300746
427.7	Tachycardia NOS	2292	6876	0.02443	0.016979	0.06165	0.300746
371.21	Allergic conjunctivitis	351	5967	-0.030283	0.01317	0.06217	0.301995
745	Pain in joint	7405	7377	0.018365	0.011505	0.06237	0.301995
473	Diseases of the larynx and vocal cords	966	4830	0.036566	0.026513	0.06313	0.303319
149.1	Cancer of oropharynx	304	5776	0.034723	0.024977	0.06325	0.303319
580.11	Proliferative glomerulonephritis	90	5850	-0.027476	0.01446	0.06415	0.303319
395	Heart valve disorders	2467	7401	0.02722	0.017106	0.06432	0.303319
742	Derangement of joint, non-traumatic	247	5928	0.040429	0.026532	0.06449	0.303319
509	Respiratory failure, insufficiency, arrest	2860	8580	0.022164	0.01448	0.06454	0.303319
586.4	Stricture/obstruction of ureter	241	5784	0.035264	0.025509	0.06506	0.303319
530	Diseases of esophagus	5732	5732	0.016522	0.0129	0.06516	0.303319
441	Vascular insufficiency of intestine	167	5845	-0.022796	0.014654	0.06521	0.303319
701.3	Circumscribed scleroderma	51	5865	0.035129	0.025595	0.06529	0.303319
969	Poisoning by psychotropic agents	57	5871	-0.03581	0.015763	0.06537	0.303319
656.1	Isoimmunization of fetus or newborn	159	3940	0.051983	0.038037	0.06547	0.303319
428.1	Congestive heart failure (CHF) NOS	2812	7934	0.021069	0.014707	0.06593	0.304159
414	Other forms of chronic heart disease	1107	5535	0.031138	0.022893	0.0663	0.304159
362.9	Retinal edema	237	5925	0.040438	0.026807	0.06649	0.304159
695.9	Unspecified erythematous condition	121	5929	0.033849	0.024886	0.0668	0.304159
381.1	Otitis media	923	4615	0.033574	0.02619	0.06683	0.304159
573	Other disorders of liver	2556	7668	0.019301	0.014654	0.06743	0.30486
365.11	Primary open angle glaucoma	396	5940	0.034501	0.024862	0.06745	0.30486
499	Cystic fibrosis	161	5957	0.031689	0.024486	0.06874	0.309599
263	Other nutritional deficiency	85	5865	0.037124	0.026387	0.06903	0.309813
557	Intestinal malabsorption (non-celiac)	147	5880	0.031002	0.024027	0.06931	0.309885
575.2	Obstruction of bile duct	279	5859	0.03772	0.026412	0.06953	0.309885
415.2	Chronic pulmonary heart disease	1130	5650	-0.027376	0.013454	0.0705	0.312248
250.42	Other abnormal glucose	1162	5810	0.036258	0.024158	0.07055	0.312248
187.2	Malignant neoplasm of testis	59	5900	-0.036187	0.013723	0.07109	0.313329
204	Leukemia	963	4815	-0.038196	0.012387	0.07127	0.313329
277.7	Dysmetabolic syndrome X	142	5822	-0.02791	0.014821	0.07184	0.314702
504.1	Idiopathic fibrosing alveolitis	139	5838	0.035177	0.025633	0.07267	0.317249
550.6	Incisional hernia	437	5681	0.040598	0.027283	0.07335	0.317614
634.1	Missed abortion/Hydatidiform mole	52	3918	0.055009	0.039715	0.0736	0.317614
613.1	Inflammatory disease of breast	98	5880	0.032204	0.024979	0.07404	0.317614
242.2	Toxic multinodular goiter	83	5893	-0.03607	0.013599	0.07405	0.317614
539	Bariatric surgery	217	5859	0.039989	0.02715	0.07407	0.317614
287.31	Primary thrombocytopenia	286	5720	-0.025113	0.015173	0.07436	0.317614
292.11	Aphasia	204	5916	0.030852	0.024289	0.07448	0.317614
519	Other diseases of respiratory system, not elsewhere classified	1048	5240	0.030895	0.0241	0.07471	0.317614
496.1	Emphysema	536	5896	0.037134	0.025604	0.07504	0.317907
228.1	Hemangioma of skin and subcutaneous tissue	137	5891	-0.032509	0.015241	0.07535	0.3182
428.3	Heart failure with reduced EF [Systolic or combined heart failure]	1072	5360	0.030882	0.02362	0.07586	0.318346
695.8	Other specified erythematous conditions	92	5888	0.034764	0.025888	0.07608	0.318346
209	Neuroendocrine tumors	55	5885	0.040063	0.027822	0.07612	0.318346
250.6	Polyneuropathy in diabetes	565	5650	0.028418	0.023218	0.07694	0.319007
698	Pruritus and related conditions	306	5814	-0.038774	0.013338	0.07709	0.319007
204.4	Multiple myeloma	353	5648	0.028229	0.023554	0.07736	0.319007
947	Urticaria	203	5887	0.028498	0.023487	0.07747	0.319007
636	Early or threatened labor; hemorrhage in early pregnancy	311	2748	0.062625	0.049239	0.07752	0.319007
276.13	Hyperpotassemia	1109	5545	0.026814	0.021748	0.07813	0.320479
751.21	Cystic kidney disease	324	5832	0.031585	0.024639	0.07848	0.320479
611.11	Mammographic microcalcification	320	5760	0.032641	0.025038	0.07862	0.320479
364.5	Corneal dystrophy	95	5890	-0.030845	0.016901	0.07918	0.321588
695.41	Cutaneous lupus erythematosus	90	5850	0.035534	0.026305	0.07978	0.321588
427.1	Paroxysmal tachycardia, unspecified	1352	5408	-0.027054	0.013654	0.07994	0.321588
426.31	Right bundle branch block	194	5820	0.039698	0.027723	0.08004	0.321588
288	Diseases of white blood cells	2018	6054	0.024398	0.018931	0.08023	0.321588
454.11	Varicose veins of lower extremity, symptomtic	170	5950	-0.038264	0.011302	0.08094	0.321588
624.9	stress incontinence, female	404	5656	0.036215	0.026507	0.08104	0.321588
276.1	Electrolyte imbalance	4948	9677	0.012482	0.010009	0.08111	0.321588
720.1	Spinal stenosis of lumbar region	877	4385	0.033776	0.027553	0.08123	0.321588
691	Congenital anomalies of skin	93	5859	0.038506	0.027284	0.08179	0.321588
274.1	Gout	1074	5370	0.041092	0.026863	0.08213	0.321588
255.2	Adrenal hypofunction	360	5760	0.033521	0.025724	0.08213	0.321588
649.1	Diabetes or abnormal glucose tolerance complicating pregnancy	109	3119	0.060433	0.047113	0.08214	0.321588
416	Cardiomegaly	1689	5067	0.03071	0.023265	0.08279	0.323147
189	Cancer of urinary organs (incl. kidney and bladder)	1061	5305	0.035578	0.02569	0.08313	0.323445
313	Pervasive developmental disorders	438	4291	-0.03381	0.019906	0.08348	0.323892
377.3	Optic neuritis/neuropathy	145	5945	0.026107	0.022625	0.08391	0.324116
313.1	Attention deficit hyperactivity disorder	293	4620	-0.025865	0.017726	0.08405	0.324116
480.2	Viral pneumonia	63	5859	0.036757	0.027145	0.08468	0.32419
426.3	Bundle branch block	554	5540	0.03356	0.025725	0.08517	0.32419
610.4	Benign neoplasm of breast	81	5913	-0.036663	0.013735	0.0855	0.32419
710	Osteomyelitis, periostitis, and other infections involving bone	589	5890	-0.02736	0.014746	0.08551	0.32419
756.2	Pectus and other congenital anomalies of ribs/sternum	55	5609	-0.029016	0.016904	0.08622	0.32419
252	Disorders of parathyroid gland	347	5899	0.029878	0.02405	0.08661	0.32419
710.1	Osteomyelitis	564	5640	-0.026022	0.015507	0.08666	0.32419
743.11	Osteoporosis NOS	1992	5528	0.029382	0.02158	0.08668	0.32419
577	Diseases of pancreas	654	4578	0.035721	0.028899	0.08675	0.32419
253	Disorders of the pituitary gland and its hypothalamic control	481	5772	-0.03292	0.01618	0.0868	0.32419
578.1	Hematemesis	214	5778	0.032592	0.025516	0.08683	0.32419
516	Abnormal sputum	455	5915	0.031962	0.024423	0.08713	0.32434
429.9	Cardiac complications, not elsewhere classified	117	5850	0.036243	0.027093	0.08781	0.325162
722.7	Intervertebral disc disorder with myelopathy	68	5848	-0.029793	0.015392	0.08785	0.325162
707.1	Decubitus ulcer	609	4263	-0.032945	0.019887	0.08862	0.326588
697	Sarcoidosis	282	5922	0.031053	0.024686	0.08875	0.326588
740.11	Osteoarthrosis, localized, primary	1185	5925	-0.0242	0.014325	0.09088	0.333503
296	Mood disorders	4058	8116	0.018197	0.013476	0.09154	0.334965
286.5	Hemorrhagic disorder due to intrinsic circulating anticoagulants	278	5838	-0.03026	0.015634	0.09248	0.337443
530.9	Heartburn	183	5856	-0.02726	0.015779	0.09397	0.341586
573.4	Acute and subacute necrosis of liver	90	5850	0.033956	0.026842	0.09419	0.341586
694.2	Other dyschromia	191	5921	0.031212	0.02539	0.09466	0.341586
198.4	Secondary malignant neoplasm of liver	898	4490	0.031366	0.026806	0.09493	0.341586
798.1	Chronic fatigue syndrome	62	5890	-0.030941	0.016545	0.09495	0.341586
766	Neuralgia, neuritis, and radiculitis NOS	617	4319	0.045449	0.033662	0.09643	0.345939
246	Other disorders of thyroid	256	5888	-0.017041	0.013511	0.09711	0.347456
703	Diseases of nail, NOS	132	5940	0.032871	0.02609	0.09756	0.348097
218.1	Uterine leiomyoma	306	5814	0.029057	0.024507	0.09789	0.348257
440.22	Atherosclerosis of native arteries of the extremities with intermittent cla	401	5614	0.029954	0.025494	0.0983	0.348257
736.2	Acquired deformities of finger	60	5880	0.032422	0.026166	0.09862	0.348257
580.31	Nephritis and nephropathy in diseases classified elsewhere	251	5773	0.030393	0.025277	0.09868	0.348257
613.7	Other signs and symptoms in breast	145	5945	-0.029172	0.015669	0.09908	0.348658
634	Miscarriage; stillbirth	115	3929	0.043422	0.036867	0.1	0.350268
213	Benign neoplasm of bone and articular cartilage	104	5928	0.033536	0.02647	0.1001	0.350268
174.1	Breast cancer [female]	1422	5688	0.02792	0.022299	0.1004	0.350268
962.1	Adrenal cortical steroids causing adverse effects in therapeutic use	130	5850	-0.024151	0.016439	0.1008	0.350268
626.1	Irregular menstrual cycle/bleeding	953	4653	0.034882	0.028463	0.1009	0.350268
386.3	Labyrinthitis	60	5880	0.033899	0.026652	0.1012	0.350429
655.1	Abnormality in fetal heart rate or rhythm	109	2319	0.054655	0.053681	0.1023	0.350671
580.4	Renal sclerosis, NOS	92	5888	0.027436	0.024315	0.1027	0.350671
509.3	Pulmonary insufficiency or respiratory failure following trauma and surgery	864	4320	0.030955	0.02763	0.1029	0.350671
38.2	Gram positive septicemia	208	5824	-0.030809	0.017538	0.103	0.350671
508	Pulmonary collapse; interstitial and compensatory emphysema	3931	7862	0.015104	0.012851	0.1032	0.350671
613.5	Mastodynia	127	5842	-0.028239	0.017975	0.1034	0.350671
735.3	Hallux valgus (Bunion)	196	5880	-0.027662	0.017385	0.1037	0.350671
202.24	Large cell lymphoma	276	5796	0.035192	0.027051	0.1038	0.350671
281.11	Pernicious anemia	199	5970	0.030399	0.025254	0.1038	0.350671
110.13	Dermatophytosis of the body	90	5850	0.031151	0.026325	0.104	0.350671
381	Otitis media and Eustachian tube disorders	1474	5896	0.027062	0.021842	0.1046	0.351722
575.8	Other disorders of biliary tract	343	5831	0.028025	0.02428	0.106	0.354977
362.7	Hereditary retinal dystrophies	67	5896	-0.046033	0.002165	0.1061	0.354977
535	Gastritis and duodenitis	1176	5880	0.025856	0.022081	0.1065	0.355386
426.21	First degree AV block	149	5748	-0.029264	0.017145	0.1073	0.355713
275	Disorders of mineral metabolism	1862	5586	0.027135	0.021695	0.1074	0.355713
285.2	Anemia of chronic disease	1891	5673	0.023512	0.020049	0.1075	0.355713
214	Lipoma	251	5773	0.03261	0.026707	0.1077	0.355713
363	Chorioretinal inflammations, scars, and other disorders of choroid	87	5916	0.027273	0.024608	0.1084	0.357108
695.42	Systemic lupus erythematosus	431	5603	0.02804	0.024787	0.1095	0.359253
276.41	Acidosis	827	4135	0.04115	0.032721	0.1098	0.359253
569.2	Gastrointestinal complications	480	5760	0.026128	0.023558	0.1099	0.359253
710.12	Chronic osteomyelitis	256	5888	-0.023215	0.015889	0.1105	0.359998
378	Strabismus and other disorders of binocular eye movements	413	5782	-0.023421	0.015665	0.1112	0.359998
286.7	Other and unspecified coagulation defects	680	4760	-0.031921	0.020181	0.1113	0.359998
979	Adverse drug events and drug allergies	988	4940	0.026221	0.024524	0.1127	0.359998
599.4	Urinary incontinence	1245	4980	-0.023864	0.016128	0.1129	0.359998
790.1	Elevated sedimentation rate	162	5832	-0.022034	0.016451	0.1133	0.359998
296.1	Bipolar	412	5768	0.028063	0.024875	0.1134	0.359998
599.5	Frequency of urination and polyuria	1415	5660	0.025489	0.021811	0.1136	0.359998
244.2	Acquired hypothyroidism	171	5814	0.029221	0.025654	0.1137	0.359998
343	Infantile cerebral palsy	167	5590	-0.032094	0.019003	0.1137	0.359998
54	Herpes simplex	205	5945	0.026011	0.023749	0.114	0.359998
858	Complication of internal orthopedic device	432	5616	0.024765	0.023516	0.1146	0.359998
626.2	Dysmenorrhea	116	5452	-0.027972	0.019406	0.1149	0.359998
610	Benign mammary dysplasias	770	5390	0.032949	0.026451	0.1153	0.359998
556.11	Angiodysplasia of intestine (without mention of hemorrhage)	64	5888	-0.025875	0.01778	0.1154	0.359998
595	Hydronephrosis	620	4340	0.037977	0.032029	0.1157	0.359998
427.6	Premature beats	427	5978	0.030396	0.025293	0.1161	0.359998
601	Inflammatory diseases of prostate	341	5797	0.025545	0.024009	0.1162	0.359998
459.9	Circulatory disease NEC	422	5908	0.027906	0.024267	0.1163	0.359998
198.6	Secondary malignancy of bone	861	4305	0.028127	0.026754	0.1166	0.359998
721	Spondylosis and allied disorders	1419	5676	0.021963	0.020348	0.1166	0.359998
364.2	Corneal edema	70	5880	0.030238	0.026207	0.117	0.359998
362.2	Degeneration of macula and posterior pole of retina	865	4325	0.030698	0.028256	0.1171	0.359998
182	Malignant neoplasm of uterus	307	5833	0.022046	0.021782	0.1171	0.359998
535.2	Atrophic gastritis	457	5941	0.032669	0.025986	0.1171	0.359998
747.11	Cardiac shunt/ heart septal defect	692	4844	0.026324	0.025704	0.1178	0.361243
575	Other biliary tract disease	685	4795	0.030693	0.027528	0.1185	0.362577
736	Other acquired deformities of limbs	158	5846	0.021829	0.022273	0.1195	0.364334
772.4	Rhabdomyolysis	71	5893	-0.027977	0.016942	0.1197	0.364334
530.1	Esophagitis, GERD and related diseases	5134	5134	0.020226	0.016279	0.1204	0.364334
803.3	Fracture of clavicle or scapula	134	5896	0.033234	0.027333	0.1205	0.364334
352	Disorders of other cranial nerves	335	5695	-0.020331	0.0158	0.1205	0.364334
302	Sexual and gender identity disorders	57	5871	-0.045708	0.003618	0.1211	0.364754
345.12	Partial epilepsy	467	5604	0.027099	0.02494	0.1215	0.364754
496	Chronic airway obstruction	2324	6972	0.018568	0.016533	0.1215	0.364754
337	Disorders of the autonomic nervous system	177	5841	-0.021814	0.016786	0.1231	0.3661
596.1	Bladder neck obstruction	123	5866	0.027353	0.025242	0.1233	0.3661
465	Acute upper respiratory infections of multiple or unspecified sites	2882	8646	0.015543	0.01362	0.1234	0.3661
348.8	Encephalopathy, not elsewhere classified	507	5577	0.029121	0.025681	0.1235	0.3661
286.1	Congenital coagulation defects	104	5928	0.022463	0.022841	0.1239	0.3661
362.4	Retinal vascular changes and abnomalities	221	5967	0.025137	0.023692	0.1241	0.3661
334.1	Spinocerebellar disease	54	5886	0.028071	0.025605	0.1242	0.3661
681	Superficial cellulitis and abscess	2406	7218	-0.028247	0.002145	0.1242	0.3661
523.1	Gingivitis	215	5805	-0.019173	0.016009	0.1254	0.368723
531.4	Peptic ulcer, site unspecified	169	5915	-0.019632	0.016224	0.1262	0.369828
327.41	Organic or persistent insomnia	70	5880	0.021156	0.02225	0.1266	0.369828
426.2	Atrioventricular [AV] block	717	5019	-0.025904	0.01837	0.1273	0.369828
759	Other and unspecified congenital anomalies	229	5486	0.030387	0.027483	0.1278	0.369828
721.1	Spondylosis without myelopathy	1289	5156	0.021283	0.021496	0.1278	0.369828
355.1	Chronic pain syndrome	154	5852	0.03008	0.02634	0.1279	0.369828
198.5	Secondary malignancy of brain/spine	605	4235	0.037738	0.032975	0.128	0.369828
465.4	Acute laryngitis and tracheitis	93	5859	-0.026877	0.01916	0.1284	0.369828
946	Anaphylactic shock NOS	96	5856	-0.030109	0.018265	0.1286	0.369828
519.8	Other diseases of respiratory system, NEC	108	5940	0.022449	0.023004	0.1288	0.369828
740.1	Osteoarthritis; localized	1551	4653	0.030407	0.02609	0.1293	0.369828
475	Chronic sinusitis	1355	5420	0.021763	0.021277	0.1294	0.369828
200.1	Polycythemia vera	197	5910	0.029436	0.026352	0.1295	0.369828
781	Symptoms involving nervous and musculoskeletal systems	194	5820	0.030182	0.026839	0.1325	0.376097
331.1	Hydrocephalus	385	5775	0.022809	0.023218	0.1333	0.376097
285.1	Acute posthemorrhagic anemia	1634	4902	0.025713	0.023792	0.1335	0.376097
589	Abnormal results of function study of kidney	85	5865	-0.021806	0.017436	0.1336	0.376097
184.2	Cancer of other female genital organs	157	5809	0.021379	0.022642	0.1352	0.376097
728.7	Fasciitis	331	5958	0.021154	0.022115	0.1356	0.376097
355	Complex regional/central pain syndrome	115	5865	-0.023196	0.018066	0.1358	0.376097
531.2	Gastric ulcer	244	5856	0.022233	0.023252	0.1359	0.376097
442.11	Abdominal aortic aneurysm	397	5857	0.029151	0.02587	0.136	0.376097
110.11	Dermatophytosis of nail	658	4606	0.028826	0.027845	0.1361	0.376097
617	Disorders secondary to childbirth, surgery, trauma	58	5858	0.028271	0.026414	0.1365	0.376097
556.1	Ulceration of intestine	185	5920	-0.020889	0.016615	0.1366	0.376097
70.2	Viral hepatitis B	97	5917	0.02723	0.025475	0.1367	0.376097
740.2	Osteoarthrosis, generalized	1178	5890	0.024807	0.022632	0.137	0.376097
619.2	Disorders of uterus, NEC	102	5916	-0.026887	0.018588	0.137	0.376097
611	Abnormal findings on mammogram or breast exam	2061	6183	0.021607	0.019393	0.1373	0.376097
593.1	Gross hematuria	187	5797	0.031012	0.027253	0.1374	0.376097
588	Disorders resulting from impaired renal function	576	5760	0.02637	0.024642	0.1374	0.376097
442.1	Aortic aneurysm	600	4200	0.03384	0.032039	0.1377	0.376097
726.1	Enthesopathy	1038	5190	0.026189	0.024893	0.1381	0.376097
742.9	Other derangement of joint	195	5850	0.028584	0.026021	0.1383	0.376097
429.2	Abnormal function study of cardiovascular system	629	4403	-0.028513	0.022042	0.1385	0.376097
379.1	Scleritis and episcleritis	68	5848	-0.019484	0.017042	0.1385	0.376097
395.3	Nonrheumatic tricuspid valve disorders	144	5904	0.026661	0.025519	0.1387	0.376097
723	Other disorders of cervical region	127	5842	-0.021094	0.017994	0.1393	0.376877
604	Disorders of penis	232	4781	0.03086	0.03011	0.1402	0.376877
738.4	Acquired spondylolisthesis	255	5865	-0.020474	0.016576	0.1409	0.376877
628	Ovarian cyst	346	5882	-0.019225	0.015906	0.1412	0.376877
286	Coagulation defects	3248	6496	0.018919	0.016673	0.1413	0.376877
300.12	Agorophobia, social phobia, and panic disorder	181	5792	0.0272	0.025968	0.1414	0.376877
627.2	Symptomatic menopause	1377	5508	0.024661	0.022711	0.1417	0.376877
184	Cancer of other female genital organs	448	5824	0.020019	0.02171	0.1419	0.376877
747.12	Valvular heart disease/ heart chambers	411	5627	0.021198	0.02294	0.1419	0.376877
801.1	Fracture of foot	360	5760	0.026996	0.025559	0.1423	0.376877
574.12	Cholelithiasis with other cholecystitis	209	5852	0.026505	0.025532	0.1426	0.376877
256.4	Polycystic ovaries	113	4614	-0.029535	0.022027	0.1426	0.376877
740.9	Osteoarthrosis NOS	2791	8010	0.013855	0.013793	0.1428	0.376877
737.1	Kyphosis (acquired)	99	5940	-0.019657	0.017317	0.1435	0.377398
334	Degenerative disease of the spinal cord	396	5940	0.022526	0.023217	0.1436	0.377398
334.2	Anterior horn cell disease	131	5895	0.024633	0.024528	0.144	0.377398
145	Cancer of mouth	605	4235	0.031653	0.030985	0.1442	0.377398
585.3	Chronic renal failure [CKD]	2639	7917	0.01415	0.014245	0.1452	0.377398
250.41	Impaired fasting glucose	224	5824	0.022344	0.023453	0.1453	0.377398
158	Neoplasm of unspecified nature of digestive system	246	5904	0.023108	0.024023	0.1453	0.377398
701.2	Scar conditions and fibrosis of skin	440	5720	0.032014	0.027277	0.1454	0.377398
726.4	Calcaneal spur; Exostosis NOS	63	5859	-0.018927	0.01733	0.1461	0.377398
618.2	Uterine/Uterovaginal prolapse	126	5922	0.028397	0.026478	0.1462	0.377398
149.4	Cancer of larynx	773	5411	0.019871	0.022015	0.1462	0.377398
809	Fracture of unspecified bones	698	4886	-0.023775	0.01953	0.1469	0.378007
749.2	Congenital anomalies of skull and face bones	90	4301	-0.026788	0.023099	0.1474	0.378007
218	Benign neoplasm of uterus	333	5661	0.023242	0.02422	0.1475	0.378007
362.27	Drusen (degenerative) of retina	150	5850	0.026155	0.025573	0.148	0.378007
575.7	Other disorders of gallbladder	83	5893	-0.023608	0.018673	0.1481	0.378007
259.4	Precocious sexual development and puberty NEC	57	3204	-0.040359	0.033948	0.1482	0.378007
291.8	Alteration of consciousness	1191	5955	0.018142	0.019652	0.1485	0.378007
528	Diseases of the oral soft tissues, excluding lesions specific for gingiva a	873	4365	0.026528	0.02768	0.1492	0.379053
288.1	Decreased white blood cell count	1468	5872	0.019397	0.020141	0.1498	0.379402
260.6	Anorexia	554	5540	0.021312	0.023429	0.15	0.379402
226	Benign neoplasm of thyroid glands	95	5890	0.019841	0.022456	0.1508	0.379402
281	Other deficiency anemia	521	5731	-0.023079	0.017808	0.151	0.379402
269	Proteinuria	629	4403	0.030361	0.030428	0.1511	0.379402
540.1	Appendicitis	208	5824	-0.021386	0.018445	0.1512	0.379402
497	Bronchitis	175	5950	0.025177	0.0251	0.1515	0.379402
291	Other specified nonpsychotic and/or transient mental disorders	1281	5124	0.01849	0.020914	0.1517	0.379402
850	Hemorrhage or hematoma complicating a procedure	590	5900	0.024146	0.024007	0.1521	0.379665
627.5	Premature menopause and other ovarian failure	72	5904	0.024874	0.025295	0.1527	0.380189
585.33	Chronic Kidney Disease, Stage III	1096	5480	0.0173	0.020311	0.1529	0.380189
470	Septal Deviations/Turbinate Hypertrophy	781	5467	-0.032972	0.016694	0.154	0.382208
272.12	Hyperglyceridemia	210	5880	0.022516	0.024235	0.155	0.383442
426.9	Cardiac pacemaker/device in situ	1380	5520	0.019456	0.020941	0.1551	0.383442
796	Elevated prostate specific antigen [PSA]	734	5138	-0.022551	0.018235	0.1562	0.383442
535.9	Gastritis and duodenitis, NOS	257	5911	0.022553	0.023779	0.1562	0.383442
527.2	Sialoadenitis	75	5850	0.027772	0.026915	0.1565	0.383442
297.2	Suicide or self-inflicted injury	59	5900	0.021421	0.023891	0.1568	0.383442
700	Corns and callosities	155	5890	0.030881	0.027666	0.1569	0.383442
172.3	Carcinoma in situ of skin	177	5841	0.025301	0.025642	0.1569	0.383442
536.3	Gastroparesis	163	5868	0.021162	0.023507	0.1573	0.383707
870.3	Other open wound of head and face	211	5908	-0.024785	0.01887	0.1586	0.384503
433.5	Cerebral aneurysm	152	5928	0.023167	0.024349	0.1587	0.384503
401.21	Hypertensive heart disease	1007	5035	-0.020334	0.017844	0.1599	0.384503
210	Benign neoplasm of lip, oral cavity, and pharynx	164	5904	0.026705	0.026215	0.1607	0.384503
526.41	Temporomandibular joint disorder, unspecified	65	5850	-0.022557	0.018716	0.1617	0.384503
360	Disorders of the globe	93	5859	0.022761	0.024731	0.1619	0.384503
530.12	Ulcer of esophagus	107	5885	-0.024093	0.018764	0.1619	0.384503
656.7	Conditions involving the integument and temperature regulation of fetus and	71	4095	-0.033799	0.027519	0.1619	0.384503
524	Dentofacial anomalies, including malocclusion	88	5896	-0.021047	0.018358	0.1619	0.384503
912	Insect bite	122	5856	0.019722	0.023117	0.1624	0.384503
350	Abnormal movement	1803	5409	0.017512	0.019792	0.163	0.384503
994	Sepsis and SIRS	1283	5132	0.025531	0.025339	0.1631	0.384503
159.4	Malignant neoplasm of retroperitoneum and peritoneum	86	5848	0.021811	0.024378	0.1632	0.384503
433.1	Occlusion and stenosis of precerebral arteries	1383	5532	0.021217	0.022079	0.1635	0.384503
479	Other upper respiratory disease	945	4725	-0.021347	0.019681	0.1637	0.384503
41.4	E. coli	619	4333	-0.024129	0.022018	0.1638	0.384503
800.2	Fracture of unspecified part of femur	234	5850	0.017722	0.021602	0.1643	0.384503
601.1	Prostatitis	180	5940	0.025724	0.025993	0.1645	0.384503
524.3	Anomalies of tooth position/malocclusion	82	5790	-0.019892	0.017882	0.1646	0.384503
257	Testicular dysfunction	368	5888	0.023483	0.024463	0.1646	0.384503
217.1	Nevus, non-neoplastic	107	5885	-0.026102	0.018758	0.1647	0.384503
286.9	Abnormal coagulation profile	312	5928	0.018342	0.021762	0.1648	0.384503
592.13	Chronic interstitial cystitis	65	5850	-0.021172	0.018853	0.1649	0.384503
480.11	Pneumococcal pneumonia	85	5865	-0.019198	0.018333	0.1651	0.384503
395.1	Nonrheumatic mitral valve disorders	1404	5616	0.019303	0.021072	0.1652	0.384503
71.1	HIV infection, symptomatic	120	5880	0.018484	0.022319	0.1655	0.384503
585	Renal failure	4275	8550	0.011585	0.012058	0.1657	0.384503
368.9	Subjective visual disturbances	203	5887	-0.020941	0.018552	0.1667	0.386189
782.6	Pallor and flushing	66	5874	0.019091	0.022919	0.1671	0.386189
8.6	Viral Enteritis	125	5875	0.022702	0.024685	0.1673	0.386189
78	Viral warts & HPV	495	5940	-0.020456	0.018177	0.1679	0.386901
579	Other symptoms involving abdomen and pelvis	1303	5212	0.026879	0.025588	0.1693	0.388687
327.71	Restless legs syndrome	230	5750	0.021415	0.024235	0.1696	0.388687
180.1	Cervical cancer	163	5868	0.021143	0.023823	0.1696	0.388687
938.2	Chronic dermatitis due to solar radiation	423	5922	0.022212	0.024124	0.1706	0.390301
175	Acquired absence of breast	338	5746	0.021541	0.02424	0.1712	0.390841
306	Other mental disorder	102	5916	0.020451	0.023971	0.1716	0.390841
367	Disorders of refraction and accommodation; blindness and low vision	1340	5360	-0.019622	0.017162	0.1722	0.390841
656	Other perinatal conditions of fetus or newborn	516	3646	0.039891	0.039257	0.1726	0.390841
346	Abnormal findings on study of brain and/or nervous system	182	5824	-0.014726	0.015859	0.1732	0.390841
244.1	Secondary hypothyroidism	888	4440	0.027108	0.028967	0.1733	0.390841
525.1	Loss of teeth or edentulism	68	5848	0.02428	0.026003	0.1735	0.390841
204.21	Myeloid leukemia, acute	311	5909	0.021502	0.024191	0.1747	0.390841
255.11	Cushing's syndrome	52	5876	0.021075	0.024372	0.1748	0.390841
204.2	Myeloid leukemia	347	5899	0.021039	0.023957	0.1749	0.390841
381.9	Otorrhea	115	5865	-0.024624	0.020154	0.1749	0.390841
706	Diseases of sebaceous glands	1167	5835	0.019093	0.021398	0.1752	0.390841
716	Other arthropathies	1296	5184	0.019899	0.022603	0.1753	0.390841
180.3	Cervical intraepithelial neoplasia [CIN] [Cervical dysplasia]	234	5159	-0.028659	0.022699	0.1754	0.390841
612	Breast conditions, congenital or relating to hormones	143	5863	0.020434	0.023893	0.1757	0.390841
556	Ulceration of the lower GI tract	217	5859	-0.019437	0.018019	0.1759	0.390841
480	Pneumonia	3301	6602	0.014967	0.015934	0.176	0.390841
364	Corneal opacity and other disorders of cornea	200	5800	0.022719	0.025271	0.1776	0.393731
427.3	Other specified cardiac dysrhythmias	1555	4665	0.015615	0.020406	0.1779	0.393731
790	Nonspecific findings on examination of blood	147	5880	-0.021382	0.019368	0.1788	0.395003
615	Endometriosis	159	5883	0.019005	0.023213	0.1807	0.397832
594	Urinary calculus	1021	5105	0.017104	0.021685	0.1807	0.397832
525	Other diseases of the teeth and supporting structures	135	5940	0.019407	0.02341	0.1814	0.398749
287.32	Secondary thrombocytopenia	455	5915	-0.03477	0.014672	0.183	0.401421
627.1	Postmenopausal bleeding	295	5900	0.021144	0.024428	0.184	0.401421
81.1	Graft-versus-host disease	62	5890	-0.022942	0.019883	0.1842	0.401421
364.1	Corneal opacity	112	5936	0.02889	0.027939	0.1844	0.401421
568	Other disorders of peritoneum	387	5805	-0.020694	0.019461	0.1848	0.401421
526.9	Jaw disease NOS	87	5916	0.01491	0.020308	0.185	0.401421
870.5	Open wound of lip and mouth	61	5856	-0.019348	0.018833	0.1852	0.401421
362.6	Peripheral retinal degenerations	62	5890	0.021498	0.025221	0.1856	0.401421
749	Congenital anomalies of face and neck	183	4801	-0.026541	0.024118	0.1862	0.401421
320	Meningitis	177	5841	0.017828	0.022751	0.1863	0.401421
283	Acquired hemolytic anemias	176	5808	-0.018848	0.01947	0.1863	0.401421
297.1	Suicidal ideation	112	5936	-0.016774	0.017535	0.1864	0.401421
332	Parkinson's disease	245	5880	0.019676	0.023811	0.1867	0.401421
722.8	Postlaminectomy syndrome	219	5913	0.021803	0.024931	0.1878	0.401976
208	Benign neoplasm of colon	2366	7098	-0.012543	0.01202	0.1878	0.401976
278.4	Abnormal weight gain	343	5831	0.019214	0.023233	0.1879	0.401976
377.1	Optic atrophy	116	5916	-0.027017	0.020524	0.1886	0.40281
747.13	Congenital anomalies of great vessels	390	5325	0.020423	0.025421	0.1894	0.402995
258	Iatrogenic endocrine disorders	61	5856	0.02177	0.025526	0.1895	0.402995
379	Other disorders of eye	1018	5090	0.017815	0.022656	0.1896	0.402995
292.3	Memory loss	579	5790	0.018265	0.022615	0.1903	0.403088
155.1	Malignant neoplasm of liver, primary	184	5888	-0.025908	0.020355	0.1905	0.403088
369.5	Conjunctivitis, infectious	228	5928	0.020525	0.02417	0.1906	0.403088
710.19	Unspecified osteomyelitis	424	5936	-0.017349	0.018036	0.1921	0.405322
649	Other conditions or status of the mother complicating pregnancy, childbirth	271	2663	-0.044819	0.0419	0.1925	0.405322
588.2	Secondary hyperparathyroidism (of renal origin)	162	5832	0.020388	0.024541	0.1928	0.405322
257.1	Testicular hypofunction	360	5760	0.021911	0.025155	0.1929	0.405322
348.9	Other conditions of brain, NOS	760	5320	0.021745	0.025381	0.1939	0.405602
110.1	Dermatophytosis	891	4455	0.021578	0.026853	0.1939	0.405602
540	Appendiceal conditions	222	5772	-0.018455	0.019637	0.194	0.405602
856	Vascular complications of surgery and medical procedures	50	5850	0.025355	0.027473	0.1955	0.40738
340.1	Migrain with aura	132	5940	0.018499	0.023579	0.1958	0.40738
191	Manlignant and unknown neoplasms of brain and nervous system	793	5551	-0.024532	0.019563	0.1959	0.40738
601.12	Chronic prostatitis	54	5886	0.025576	0.027534	0.1961	0.40738
512	Other symptoms of respiratory system	902	4510	-0.024293	0.022752	0.1968	0.408131
195.1	Malignant neoplasm, other	1035	5175	0.015503	0.021159	0.1977	0.409355
627.21	Symptomatic artificial menopause	170	5950	-0.020129	0.019276	0.198	0.409355
496.3	Bronchiectasis	261	5742	0.019476	0.024387	0.1995	0.410015
337.1	Peripheral autonomic neuropathy	80	5920	-0.019999	0.020141	0.1997	0.410015
193	Thyroid cancer	536	5896	0.020012	0.023728	0.1999	0.410015
618.6	Vaginal enterocele, congenital or acquired	78	5850	-0.024799	0.02129	0.1999	0.410015
420.22	Chronic pericarditis	99	5940	0.020829	0.025035	0.2003	0.410015
592.1	Cystitis	348	5916	-0.017991	0.018473	0.2007	0.410015
370.3	Keratoconjunctivitis	326	5868	-0.016057	0.017554	0.2008	0.410015
261.4	Vitamin D deficiency	1552	4656	-0.017279	0.018233	0.2011	0.410015
592.12	Chronic cystitis	71	5893	-0.015713	0.017866	0.2012	0.410015
174.11	Malignant neoplasm of female breast	1414	5656	0.017133	0.021107	0.2022	0.410488
592.11	Acute cystitis	56	5880	0.023191	0.026699	0.2024	0.410488
389.2	Conductive hearing loss	435	5655	-0.014247	0.017049	0.2026	0.410488
619.4	Noninflammatory disorders of vagina	146	5840	0.02179	0.025756	0.2027	0.410488
151	Cancer of stomach	304	5776	0.020619	0.025094	0.2033	0.410866
275.3	Disorders of magnesium metabolism	652	4564	-0.018899	0.020969	0.2035	0.410866
637	Short gestation; low birth weight; and fetal growth retardation	178	3943	-0.023882	0.027532	0.2039	0.41096
636.3	Hemorrhage in early pregnancy	96	3363	-0.032721	0.03453	0.2042	0.41096
803.21	Colles' fracture	95	5890	0.020718	0.025276	0.2046	0.41115
378.5	Paralytic strabismus	87	5916	-0.018398	0.019612	0.2055	0.411244
374.6	Dermatochalasis	342	5814	0.019845	0.02457	0.206	0.411244
707.2	Chronic ulcer of leg or foot	427	5978	0.016018	0.021863	0.2061	0.411244
71	Human immunodeficiency virus [HIV] disease	122	5856	0.015846	0.022349	0.2065	0.411244
751.3	Obstructive genitourinary defect	77	5479	0.017672	0.024472	0.2065	0.411244
41.11	Methicillin sensitive Staphylococcus aureus	518	5698	0.018234	0.023516	0.2066	0.411244
446	Polyarteritis nodosa and allied conditions	475	5700	-0.018074	0.019513	0.2072	0.411529
353	Nerve root and plexus disorders	163	5868	-0.017414	0.018914	0.2074	0.411529
743.21	Pathologic fracture of vertebrae	185	5850	0.014204	0.0209	0.2077	0.411529
871.1	Open wound of hand except finger(s)	89	5874	0.022681	0.026712	0.2091	0.413238
420.21	Acute pericarditis	68	5848	-0.016405	0.01881	0.2093	0.413238
433.8	Late effects of cerebrovascular disease	633	4431	0.017575	0.025533	0.2101	0.413238
755.1	Congenital deformities of feet	62	5683	-0.020213	0.020839	0.2102	0.413238
509.1	Respiratory failure	1902	5706	0.014326	0.018987	0.211	0.413238
250.22	Type 2 diabetes with renal manifestations	762	5334	0.019046	0.024422	0.211	0.413238
372	Disorders of conjunctiva	116	5916	-0.012879	0.016372	0.2111	0.413238
958	Certain early complications of trauma or procedure	327	5886	-0.023366	0.020756	0.2113	0.413238
797	Shock	943	4715	0.020534	0.026523	0.2121	0.413238
726	Peripheral enthesopathies and allied syndromes	2341	7023	-0.0127	0.0131	0.2122	0.413238
967	Adverse effects of sedatives or other central nervous system depressants an	74	5920	0.017777	0.024012	0.2125	0.413238
349	Other and unspecified disorders of the nervous system	167	5845	0.021851	0.026285	0.2127	0.413238
315.3	Mental retardation	157	5809	0.017072	0.023625	0.213	0.413238
280	Iron deficiency anemias	1571	4713	0.017333	0.023147	0.2144	0.413238
722	Intervertebral disc disorders	1792	5376	0.014291	0.019764	0.2149	0.413238
601.11	Acute prostatitis	58	5858	-0.016234	0.019161	0.2156	0.413238
580	Nephritis; nephrosis; renal sclerosis	823	4115	0.020894	0.028696	0.2158	0.413238
627.22	Need for Hormone replacement therapy (postmenopausal)	146	5840	0.019531	0.025068	0.2159	0.413238
580.12	Non-proliferative glomerulonephritis	93	5859	-0.019543	0.020893	0.2164	0.413238
327.1	Hypersomnia	60	5880	-0.01897	0.020618	0.2164	0.413238
112	Candidiasis	918	4590	0.020122	0.0268	0.2164	0.413238
620	Dysplasia of female genital organs	54	5886	0.014995	0.022321	0.2164	0.413238
472	Chronic pharyngitis and nasopharyngitis	623	4361	-0.018431	0.022282	0.2166	0.413238
255	Disorders of adrenal glands	558	5580	0.018421	0.024282	0.2167	0.413238
224	Benign neoplasm of eye	119	5950	-0.017645	0.019831	0.2167	0.413238
418.1	Precordial pain	141	5922	0.01707	0.02345	0.217	0.413238
800.4	Fracture of patella	109	5886	-0.027708	0.020927	0.2177	0.413238
425.2	Secondary/extrinsic cardiomyopathies	432	5616	-0.022213	0.021092	0.2177	0.413238
713	Arthropathy associated with other disorders classified elsewhere	110	5940	-0.01516	0.018429	0.2184	0.413238
367.1	Myopia	761	5327	0.019435	0.025052	0.2185	0.413238
481	Influenza	243	5832	-0.016095	0.019152	0.2185	0.413238
369.2	Eye infection, viral	70	5880	-0.020647	0.020368	0.2188	0.413238
371.2	Conjunctivitis, noninfectious	457	5941	-0.017418	0.018821	0.2199	0.414477
689	Disorder of skin and subcutaneous tissue NOS	458	5954	0.020227	0.024684	0.2202	0.414477
564	Functional digestive disorders	902	4510	0.024295	0.029482	0.2209	0.414477
521	Diseases of hard tissues of teeth	551	5510	-0.017387	0.019526	0.2209	0.414477
389.1	Sensorineural hearing loss	1541	4623	-0.016586	0.0196	0.2211	0.414477
530.11	GERD	4574	9148	0.008554	0.011238	0.2216	0.414859
531.1	Hemorrhage from gastrointestinal ulcer	99	5940	0.021563	0.026493	0.2223	0.415528
276.5	Hypovolemia	3090	6180	0.010282	0.014995	0.2227	0.415719
803	Fracture of upper limb	905	4525	0.020658	0.027738	0.2242	0.417446
930	Allergic reaction to food	123	5822	0.017912	0.024565	0.2243	0.417446
165	Cancer within the respiratory system	1259	5036	0.018553	0.024328	0.2254	0.41889
530.15	Eosinophilic esophagitis	53	4744	-0.01975	0.02426	0.2263	0.419662
300.4	Dysthymic disorder	592	5920	0.016918	0.022906	0.2269	0.419662
572	Ascites (non malignant)	931	4655	0.024285	0.029268	0.2269	0.419662
411.41	Aneurysm and dissection of heart	56	5880	0.019561	0.025799	0.2271	0.419662
618.1	Prolapse of vaginal walls	417	5838	0.018648	0.024547	0.2279	0.420049
636.2	Early onset of delivery	55	3019	-0.045019	0.042356	0.228	0.420049
241.2	Nontoxic multinodular goiter	540	5940	0.012167	0.019619	0.2284	0.420049
795	Other and nonspecific abnormal cytological, histological and immunological	278	5838	0.017016	0.023899	0.2286	0.420049
149.9	Cancer of of nasal cavities	121	5929	-0.020178	0.021512	0.2293	0.420727
473.3	Paralysis/spasm of vocal cords or larynx	198	5940	-0.019054	0.020819	0.2303	0.421308
642.1	Preeclampsia and eclampsia	104	2787	0.044715	0.05573	0.2303	0.421308
426	Cardiac conduction disorders	2781	7967	0.010438	0.014062	0.2319	0.421794
333.1	Essential tremor	247	5928	-0.018728	0.020679	0.2322	0.421794
994.1	Systemic inflammatory response syndrome (SIRS)	304	5776	-0.016385	0.019617	0.2323	0.421794
242.1	Graves' disease	260	5720	0.017286	0.024466	0.2326	0.421794
751.22	Other specified congenital anomalies of kidney	123	5904	-0.011902	0.016674	0.233	0.421794
625.1	Dyspareunia	69	5865	0.017333	0.024699	0.2334	0.421794
317.11	Alcoholic liver damage	153	5814	0.018741	0.025552	0.2339	0.421794
303	Psychogenic and somatoform disorders	145	5945	-0.016263	0.019709	0.234	0.421794
260.2	severe protein-calorie malnutrition	716	5012	0.01977	0.026756	0.234	0.421794
395.4	Nonrheumatic pulmonary valve disorders	108	5940	0.016368	0.02385	0.2342	0.421794
366	Cataract	2602	7806	0.011299	0.015019	0.2345	0.421794
603	Other disorders of testis	137	5891	0.014979	0.022835	0.2348	0.421794
841	Sprains and strains of back and neck	540	5940	-0.016831	0.018903	0.2348	0.421794
585.2	Renal failure NOS	500	5500	-0.015849	0.020102	0.2358	0.422961
771.2	Cramp of limb	97	5917	0.015685	0.023532	0.2363	0.42335
531	Peptic ulcer (excl. esophageal)	625	4375	-0.013856	0.020103	0.2381	0.425696
465.2	Acute pharyngitis	783	5481	-0.014295	0.01866	0.2383	0.425696
726.3	Bursitis	270	5940	-0.011742	0.016945	0.2395	0.426187
599.1	Urinary obstruction	247	5928	0.019661	0.025806	0.2396	0.426187
444.1	Arterial embolism and thrombosis of lower extremity artery	89	5874	-0.018899	0.022019	0.2398	0.426187
342	Hemiplegia	293	5860	-0.013772	0.018448	0.2403	0.426187
196	Radiotherapy	721	5047	0.015881	0.02423	0.2405	0.426187
657	Infections specific to the perinatal period	72	4488	0.023228	0.033035	0.2408	0.426187
870	Open wounds of head; neck; and trunk	872	4360	-0.018685	0.023092	0.2409	0.426187
286.8	Hypercoagulable state	194	5820	0.018909	0.025895	0.2412	0.426187
427.42	Cardiac arrest	154	5852	0.014123	0.022571	0.2423	0.427464
655	Known or suspected fetal abnormality affecting management of mother	424	2669	0.032192	0.047643	0.2426	0.427464
420	Carditis	593	5930	0.012619	0.020549	0.2433	0.428055
191.11	Cancer of brain	576	5760	-0.015145	0.019002	0.2438	0.428351
681.5	Cellulitis and abscess of leg, except foot	700	4900	0.015196	0.024155	0.2441	0.428351
200	Myeloproliferative disease	514	5654	0.014305	0.022809	0.2451	0.429438
301	Personality disorders	104	5928	-0.015856	0.020447	0.2461	0.429438
646	Other complications of pregnancy NEC	62	2764	-0.032792	0.043494	0.2461	0.429438
443	Peripheral vascular disease	1188	5940	0.01354	0.020568	0.2461	0.429438
292.4	Altered mental status	1373	5492	0.01253	0.020011	0.2464	0.429438
527	Diseases of the salivary glands	211	5908	0.01314	0.021828	0.2484	0.43132
386.9	Dizziness and giddiness (Light-headedness and vertigo)	2048	6144	0.01268	0.018717	0.2485	0.43132
253.4	Anterior pituitary disorders	153	5814	-0.013184	0.019268	0.2488	0.43132
389.4	Tinnitus	325	5850	0.018732	0.025663	0.2488	0.43132
706.1	Acne	292	5326	-0.016467	0.021752	0.2495	0.431519
735.2	Acquired toe deformities	360	5760	0.015266	0.023691	0.2501	0.431519
476	Allergic rhinitis	2704	8112	0.009192	0.013812	0.2506	0.431519
189.1	Cancer of kidney and renal pelvis	606	4242	0.02153	0.031618	0.2507	0.431519
580.2	Nephrotic syndrome without mention of glomerulonephritis	147	5880	0.013859	0.022759	0.2509	0.431519
370	Keratitis	467	5604	-0.01277	0.018553	0.2512	0.431519
608	Other disorders of male genital organs	258	5934	0.013703	0.022422	0.2513	0.431519
334.21	Amyotrophic Lateral Sclerosis	95	5890	0.017402	0.02538	0.2521	0.431519
574.3	Cholecystitis without cholelithiasis	286	5720	-0.019168	0.022055	0.2526	0.431519
704	Diseases of hair and hair follicles	392	5880	-0.013724	0.018553	0.2527	0.431519
464	Acute sinusitis	1679	5037	0.014503	0.022148	0.253	0.431519
300.1	Anxiety disorder	2382	7146	0.009478	0.01505	0.2531	0.431519
656.2	Respiratory conditions of fetus and newborn	305	3844	0.024278	0.036389	0.2536	0.431519
510.2	Lung transplant	92	5888	0.013316	0.022674	0.2542	0.431519
149	Cancer of larynx, pharynx, nasal cavities	975	4875	0.014165	0.023596	0.2542	0.431519
345.11	Generalized convulsive epilepsy	361	5776	-0.014719	0.019895	0.2543	0.431519
368.1	Amblyopia	98	5291	0.018896	0.028566	0.256	0.433411
313.3	Autism	130	3156	0.026487	0.043329	0.2567	0.433411
172.22	Squamous cell carcinoma	203	5887	-0.01195	0.018284	0.257	0.433411
184.1	Malignant neoplasm of ovary and other uterine adnexa	331	5958	0.01424	0.022896	0.2571	0.433411
426.24	Atrioventricular block, complete	446	5798	0.012714	0.021708	0.2571	0.433411
853	Complication of colostomy or enterostomy	130	5850	0.019378	0.027039	0.2582	0.43461
477	Epistaxis or throat hemorrhage	380	5700	-0.012699	0.019196	0.2586	0.43461
871	Open wounds of extremities	740	5180	0.014676	0.023998	0.259	0.43461
259.2	Carcinoid syndrome	67	5896	-0.013368	0.019605	0.2595	0.43461
255.1	Adrenal hyperfunction	133	5852	-0.01337	0.019954	0.2598	0.43461
625	Pain and other symptoms associated with female genital organs	545	5450	-0.012268	0.018803	0.2598	0.43461
204.1	Lymphoid leukemia	434	5642	0.014068	0.023197	0.2602	0.43471
743.9	Osteopenia or other disorder of bone and cartilage	2003	6009	0.013272	0.019714	0.2614	0.435813
791	Gangrene	83	5893	-0.011902	0.019016	0.262	0.435813
371.3	Inflammation of eyelids	504	5544	0.015387	0.024542	0.2621	0.435813
505	Other pulmonary inflamation or edema	368	5888	-0.017886	0.021427	0.2623	0.435813
333	Extrapyramidal disease and abnormal movement disorders	589	5890	-0.014909	0.019938	0.2629	0.435813
483	Acute bronchitis and bronchiolitis	1213	4852	0.017859	0.026022	0.2629	0.435813
447.1	Stricture of artery	95	5890	0.017193	0.025917	0.2643	0.43722
550.2	Diaphragmatic hernia	1115	5575	0.015625	0.023287	0.2645	0.43722
345.3	Convulsions	1519	4557	0.017872	0.026164	0.2648	0.43722
172.21	Basal cell carcinoma	287	5740	0.015148	0.024463	0.2656	0.437421
433.6	Acute, but ill-defined cerebrovascular disease	466	5592	-0.014777	0.020491	0.2656	0.437421
430.1	Subarachnoid hemorrhage	104	5928	0.012725	0.022462	0.2661	0.437724
751	Genitourinary congenital anomalies	705	4935	0.013022	0.023588	0.2667	0.438127
199.4	Neurofibromatosis	52	5848	-0.016325	0.021983	0.2679	0.438228
377	Disorders of optic nerve and visual pathways	351	5967	0.012555	0.021988	0.268	0.438228
805	Fracture of vertebral column without mention of spinal cord injury	616	4312	-0.018821	0.025764	0.2682	0.438228
290.1	Dementias	650	4113	-0.021523	0.028162	0.2687	0.438228
240	Simple and unspecified goiter	238	5950	-0.016577	0.021456	0.2689	0.438228
228	Hemangioma and lymphangioma, any site	194	5820	-0.014118	0.020474	0.2691	0.438228
938	Dermatitis due to solar radiation	463	5556	0.0151	0.024841	0.2695	0.438228
722.1	Displacement of intervertebral disc	438	5694	0.013227	0.022983	0.2699	0.438228
764	Sciatica	329	5922	-0.013162	0.019624	0.27	0.438228
53.1	Herpes zoster with nervous system complications	81	5913	0.012932	0.022889	0.2705	0.438228
362.22	Macular degeneration, wet	144	5024	0.018848	0.029525	0.2706	0.438228
276.6	Fluid overload	965	4825	-0.01254	0.020109	0.2709	0.438228
411.3	Angina pectoris	1002	5010	-0.012669	0.019856	0.2712	0.438228
536.7	Complications of gastrostomy, colostomy and enterostomy	254	5842	0.015993	0.02518	0.273	0.440048
442	Other aneurysm	775	5425	0.014183	0.023685	0.273	0.440048
283.1	Autoimmune hemolytic anemias	73	5913	0.017251	0.0264	0.2736	0.440453
772.2	Spasm of muscle	491	5892	0.013015	0.022594	0.2747	0.440859
198.2	Secondary malignancy of respiratory organs	1249	4996	0.013653	0.023507	0.2755	0.440859
368.4	Visual field defects	170	5950	0.014412	0.024383	0.2757	0.440859
430.3	Subdural hemorrhage	154	5852	-0.013828	0.020971	0.2758	0.440859
289.8	Polycythemia vera, secondary	150	5850	0.016095	0.025693	0.2759	0.440859
715	Other inflammatory spondylopathies	218	5886	0.012344	0.022332	0.2759	0.440859
276.14	Hypopotassemia	2864	8592	-0.008257	0.01153	0.2764	0.441062
297	Suicidal ideation or attempt	172	5848	-0.009023	0.016413	0.2767	0.441062
573.3	Hepatomegaly	102	5916	-0.017115	0.021897	0.2788	0.443507
415.11	Pulmonary embolism and infarction, acute	499	5988	0.015692	0.024443	0.2799	0.443507
513	Respiratory abnormalities	1098	5490	0.012568	0.022024	0.28	0.443507
433	Cerebrovascular disease	3103	6177	0.008084	0.014933	0.2806	0.443507
350.1	Abnormal involuntary movements	535	5885	0.013718	0.023286	0.2807	0.443507
597	Other disorders of urethra and urinary tract	561	5610	0.01593	0.025557	0.2807	0.443507
704.1	Alopecia	211	5908	-0.010718	0.018145	0.2809	0.443507
117.4	Aspergillosis	59	5900	-0.016736	0.022599	0.281	0.443507
578.8	Hemorrhage of rectum and anus	623	4361	0.013569	0.026419	0.2816	0.443915
567	Peritonitis and retroperitoneal infections	401	5614	-0.015087	0.022233	0.2836	0.445451
594.2	Calculus of lower urinary tract	84	5880	-0.012267	0.020044	0.284	0.445451
301.2	Antisocial/borderline personality disorder	60	5839	0.01319	0.024228	0.2849	0.445451
289.9	Abnormality of red blood cells	58	5858	-0.01366	0.02152	0.2854	0.445451
264.2	Failure to thrive (childhood)	808	4040	-0.016916	0.02626	0.2854	0.445451
374.3	Ptosis of eyelid	223	5798	0.015823	0.025833	0.2854	0.445451
362.26	Macular puckering of retina	207	5796	0.014638	0.025361	0.2855	0.445451
594.3	Calculus of ureter	319	5742	0.013147	0.023891	0.2858	0.445451
513.31	Apnea	94	5113	-0.013617	0.023099	0.2858	0.445451
427.41	Ventricular fibrillation and flutter	123	5904	-0.012472	0.020254	0.286	0.445451
974	Poisoning by water, mineral, and uric acid metabolism drugs	96	5856	0.010245	0.021084	0.2866	0.445554
300.3	Obsessive-compulsive disorders	67	5896	-0.012052	0.020424	0.2868	0.445554
701	Other hypertrophic and atrophic conditions of skin	1125	5625	0.011697	0.021367	0.2878	0.446581
189.12	Malignant neoplasm of renal pelvis	98	5880	-0.014418	0.022016	0.2884	0.446889
227	Benign neoplasm of other endocrine glands and related structures	241	5784	0.008847	0.019315	0.2896	0.446889
761	Cervicalgia	1930	5790	-0.009631	0.016143	0.29	0.446889
535.6	Duodenitis	128	5888	0.014472	0.025396	0.2901	0.446889
578.2	Blood in stool	1149	5745	0.011565	0.021299	0.2902	0.446889
592	Cystitis and urethritis	387	5805	-0.010517	0.01862	0.2908	0.446889
574.11	Cholelithiasis with acute cholecystitis	75	5850	0.010206	0.021467	0.2908	0.446889
763	Thoracic or lumbosacral neuritis or radiculitis, unspecified	528	5808	0.013688	0.024032	0.291	0.446889
526.4	Temporomandibular joint disorders	130	5850	-0.013448	0.021343	0.2911	0.446889
560.3	Peritoneal or intestinal adhesions	135	5940	0.013237	0.024168	0.2917	0.447301
261.2	Vitamin B-complex deficiencies	498	5976	-0.010993	0.018872	0.2929	0.44792
529	Diseases and other conditions of the tongue	86	5848	0.012187	0.023806	0.294	0.44792
457.2	Encounter for long-term (current) use of antiplatelets/antithrombotics	76	5852	0.014986	0.02608	0.2942	0.44792
451	Phlebitis and thrombophlebitis	348	5916	-0.015403	0.021916	0.2945	0.44792
701.4	Keloid scar	93	5859	0.013051	0.024403	0.2945	0.44792
792	Abnormal Papanicolaou smear of cervix and cervical HPV	554	5361	0.013835	0.025269	0.2946	0.44792
425.1	Primary/intrinsic cardiomyopathies	1067	5335	0.014089	0.024394	0.2948	0.44792
427.5	Arrhythmia (cardiac) NOS	1195	5975	0.013614	0.02233	0.2949	0.44792
212	Benign neoplasm of respiratory and intrathoracic organs	130	5850	0.012478	0.024058	0.2954	0.448126
586.1	Anatomical abnormatilies of kidney and ureters	171	4954	-0.015757	0.02578	0.2959	0.448332
426.32	Left bundle branch block	325	5850	-0.012437	0.020983	0.2985	0.45144
279	Disorders involving the immune mechanism	1001	5005	0.013346	0.02488	0.2986	0.45144
270.1	Disturbances of amino-acid transport	56	5763	-0.012267	0.02154	0.2993	0.451544
450	Noninfectious disorders of lymphatic channels	327	5886	-0.013251	0.021057	0.2994	0.451544
512.2	Painful respiration	359	5744	-0.014876	0.022548	0.3	0.45196
157	Pancreatic cancer	218	5886	0.011486	0.023123	0.3007	0.452272
501	Pneumonitis due to inhalation of food or vomitus	382	5730	0.010899	0.022325	0.3009	0.452272
527.7	Disturbance of salivary secretion	112	5936	0.009437	0.020894	0.3015	0.452585
454.1	Varicose veins of lower extremity	238	5950	-0.013519	0.021888	0.305	0.456142
286.4	Acquired coagulation factor deficiency	50	5850	0.012718	0.024836	0.3052	0.456142
305.2	Eating disorder	80	5315	-0.011014	0.02194	0.3053	0.456142
711.1	Pyogenic arthritis	153	5814	0.010402	0.022383	0.3053	0.456142
459.1	Hemorrhage NOS	114	5928	-0.009082	0.018486	0.3066	0.457088
600	Hyperplasia of prostate	1440	4945	0.01067	0.022143	0.3066	0.457088
282.9	Other hereditary hemolytic anemias	79	5512	-0.016166	0.025207	0.3074	0.457509
348.2	Cerebral edema and compression of brain	459	5967	-0.015239	0.022251	0.3076	0.457509
290.13	Senile dementia	223	4138	0.017438	0.034206	0.3089	0.458458
520	Disorders of tooth development	110	5608	-0.012334	0.022494	0.3092	0.458458
345.1	Epilepsy	761	5327	-0.013946	0.02257	0.3093	0.458458
194	Cancer of other endocrine glands	95	5890	-0.013696	0.022706	0.3106	0.459621
522.5	Periapical abscess	70	5880	-0.007895	0.017361	0.3108	0.459621
444.2	Embolism and thrombosis of abdominal aorta	60	5880	-0.009711	0.019663	0.3116	0.459833
366.2	Senile cataract	2148	6444	0.008428	0.017138	0.312	0.459833
253.1	Pituitary hyperfunction	77	5852	-0.018185	0.02473	0.3125	0.459833
401.2	Hypertensive heart and/or renal disease	2557	7671	0.007357	0.014676	0.3125	0.459833
385.3	Cholesteatoma	80	5920	-0.010045	0.020083	0.3134	0.459833
594.1	Calculus of kidney	826	4130	-0.012045	0.024321	0.3138	0.459833
798	Malaise and fatigue	7644	7481	-0.004372	0.00831	0.314	0.459833
656.8	Perinatal jaundice	180	3886	0.019853	0.038256	0.3142	0.459833
199	Neoplasm of uncertain behavior	1644	4932	-0.015192	0.021632	0.3142	0.459833
440.21	Atherosclerosis of native arteries of the extremities with ulceration or ga	140	5880	0.009571	0.021915	0.3146	0.459939
381.11	Suppurative and unspecified otitis media	715	4981	0.009878	0.023041	0.315	0.460045
367.2	Astigmatism	170	5950	-0.008805	0.018858	0.3166	0.46153
574.1	Cholelithiasis	781	5467	0.010659	0.022879	0.3168	0.46153
740.3	Osteoarthrosis involving more than one site, but not specified as generaliz	57	5871	-0.008051	0.017985	0.3187	0.46366
457.3	Encounter for long-term (current) use of aspirin	417	5838	0.009711	0.022005	0.319	0.46366
656.6	Perinatal disorders of digestive system	63	4218	-0.013779	0.028486	0.3194	0.46366
724	Other and unspecified disorders of back	118	5900	-0.009142	0.01942	0.32	0.46366
593.2	Microscopic hematuria	167	5845	-0.010784	0.021183	0.3201	0.46366
859	Complication due to other implant and internal device	429	5577	-0.011904	0.022196	0.3204	0.46366
733.4	Aseptic necrosis of bone	190	5890	0.00949	0.022067	0.3212	0.464301
530.5	Disorders of esophageal motility	117	5850	-0.009744	0.020248	0.3217	0.464515
656.4	Hemorrhage of fetus or newborn	50	4178	0.016745	0.03526	0.3224	0.46505
711	Arthropathy associated with infections	214	5778	0.008622	0.021225	0.323	0.465372
446.5	Giant cell arteritis	130	5850	0.013579	0.026499	0.3241	0.466337
789	Nausea and vomiting	5187	5187	0.006776	0.014412	0.3244	0.466337
752.11	Spina bifida	64	5888	-0.009763	0.020867	0.3263	0.467951
426.23	Second degree AV block	130	5850	-0.012238	0.022841	0.3266	0.467951
475.9	Postnasal drip	101	5858	-0.010394	0.021343	0.3267	0.467951
296.22	Major depressive disorder	832	4160	0.012178	0.028076	0.3275	0.467951
795.8	Abnormal tumor markers	263	5786	0.010972	0.024416	0.3284	0.467951
626.8	Infertility, female	57	5087	-0.012463	0.025311	0.3285	0.467951
331	Other cerebral degenerations	542	5962	-0.008071	0.018183	0.3286	0.467951
743.2	Pathologic fracture	518	5698	0.009268	0.022206	0.3289	0.467951
285.21	Anemia in chronic kidney disease	518	5698	0.009879	0.022768	0.329	0.467951
284.1	Pancytopenia	687	4809	0.012469	0.027315	0.3297	0.467951
379.5	Disorders of iris and ciliary body	79	5925	0.010653	0.024202	0.3301	0.467951
290.11	Alzheimer's disease	236	4623	-0.015747	0.029061	0.3311	0.467951
287.1	Spontaneous ecchymoses	63	5859	0.009331	0.022996	0.3311	0.467951
836	Traumatic arthropathy	74	5920	-0.009231	0.020502	0.3312	0.467951
503	Pulmonary congestion and hypostasis	774	5418	0.012424	0.025486	0.3314	0.467951
315.2	Speech and language disorder	179	4187	0.012735	0.031113	0.3316	0.467951
756	Other congenital musculoskeletal anomalies	144	5706	0.008777	0.022428	0.3321	0.467951
155	Cancer of liver and intrahepatic bile duct	226	5876	-0.010626	0.021814	0.3323	0.467951
653	Problems associated with amniotic cavity and membranes	86	2487	0.024198	0.056018	0.3324	0.467951
369	Infection of the eye	355	5680	0.010797	0.024464	0.3334	0.468813
379.2	Disorders of vitreous body	822	4110	-0.010933	0.024867	0.3339	0.468921
686	Other local infections of skin and subcutaneous tissue	648	4536	0.012196	0.028347	0.3342	0.468921
270.38	Other specified disorders of plasma protein metabolism	98	5880	0.009945	0.023828	0.3355	0.470002
365.2	Primary angle-closure glaucoma	139	5838	0.010252	0.024241	0.3366	0.470002
604.1	Redundant prepuce and phimosis/BXO	140	3467	0.013909	0.036305	0.3371	0.470002
618.5	Prolapse of vaginal vault after hysterectomy	126	5753	-0.011266	0.022999	0.3372	0.470002
803.2	Fracture of radius and ulna	523	5753	0.009764	0.023164	0.3376	0.470002
278.3	Localized adiposity	64	5888	-0.013432	0.024031	0.3378	0.470002
540.11	Acute appendicitis	172	5848	-0.007868	0.019326	0.3378	0.470002
458.1	Orthostatic hypotension	372	5952	-0.0067	0.017148	0.3379	0.470002
281.9	Deficiency anemias	135	5940	0.010283	0.024354	0.3388	0.470219
375.2	Epiphora	59	5900	-0.0133	0.024341	0.3388	0.470219
772.1	Muscular wasting and disuse atrophy	78	5850	-0.011029	0.022715	0.3396	0.470869
681.6	Cellulitis and abscess of foot, toe	192	5952	-0.007914	0.019349	0.3403	0.471086
550.1	Inguinal hernia	555	5550	0.009327	0.023204	0.3413	0.471086
710.11	Acute osteomyelitis	163	5868	0.008601	0.022517	0.3413	0.471086
514.1	Abnormal results of function study of pulmonary system	56	5880	0.009615	0.024234	0.3424	0.471086
351	Other peripheral nerve disorders	1463	5852	-0.011431	0.020003	0.3425	0.471086
149.2	Cancer of nasopharynx	67	5896	0.008622	0.022757	0.3425	0.471086
379.3	Aphakia and other disorders of lens	81	5913	-0.008455	0.020486	0.3425	0.471086
443.8	Other specified peripheral vascular diseases	86	5848	-0.011025	0.023153	0.3427	0.471086
713.5	Arthropathy associated with neurological disorders	83	5893	0.009224	0.023595	0.3431	0.471086
283.2	Non-autoimmune hemolytic anemias	65	5850	0.008785	0.023279	0.3443	0.47228
327.3	Sleep apnea	1593	4779	0.008732	0.022303	0.3457	0.473696
379.9	Pain, swelling or discharge of eye	112	5936	0.011047	0.025534	0.3461	0.473696
478	Throat pain	102	5916	0.005636	0.017747	0.3471	0.473805
229	Benign neoplasm of unspecified sites	142	5822	0.009756	0.024499	0.3475	0.473805
519.1	Tracheostomy complications	60	5880	-0.008859	0.02125	0.3476	0.473805
287	Purpura and other hemorrhagic conditions	2069	6207	0.005672	0.015864	0.3482	0.473805
224.1	Benign neoplasm of eye, uveal	80	5920	-0.007979	0.020301	0.3488	0.473805
755.61	Congenital hip dysplasia and deformity	64	4501	0.010732	0.029615	0.3489	0.473805
513.3	Hypoventilation	300	5335	-0.010122	0.023702	0.349	0.473805
280.2	Iron deficiency anemia secondary to blood loss (chronic)	489	5868	0.007842	0.021495	0.35	0.473805
772	Symptoms of the muscles	154	5852	-0.009278	0.021843	0.3501	0.473805
290.3	Other persistent mental disorders due to conditions classified elsewhere	527	5435	-0.009185	0.021785	0.3504	0.473805
433.12	Cerebral atherosclerosis	228	5914	0.006288	0.019115	0.3506	0.473805
480.13	MRSA pneumonia	127	5842	-0.009818	0.0226	0.3511	0.473805
433.3	Cerebral ischemia	1256	5024	0.010703	0.024919	0.3512	0.473805
771.1	Swelling of limb	1013	5065	0.008492	0.023189	0.3521	0.473805
949	Allergies, other	144	5904	-0.008801	0.021673	0.3523	0.473805
681.2	Cellulitis and abscess of face/neck	193	5790	0.012093	0.02698	0.3526	0.473805
433.2	Occlusion of cerebral arteries	726	5082	-0.008885	0.022286	0.354	0.473805
593	Hematuria	1599	4797	-0.007608	0.019721	0.3544	0.473805
287.3	Thrombocytopenia	1910	5730	-0.007214	0.01755	0.3548	0.473805
285	Other anemias	6519	6519	-0.002831	0.00823	0.3549	0.473805
963.1	Antineoplastic and immunosuppressive drugs causing adverse effects	783	5481	0.006783	0.020323	0.355	0.473805
536	Disorders of function of stomach	867	4335	-0.011229	0.026317	0.3551	0.473805
180	Cervical cancer and dysplasia	385	5775	-0.009071	0.021923	0.3552	0.473805
876	Posttraumatic wound infection not elsewhere classified	51	5865	-0.007915	0.020905	0.3558	0.473805
250.25	Diabetes type 2 with peripheral circulatory disorders	218	5886	-0.00611	0.017778	0.3559	0.473805
426.4	Anomalous atrioventricular excitation	117	5850	0.008795	0.023861	0.356	0.473805
801	Fracture of ankle and foot	685	4795	0.008906	0.025267	0.3561	0.473805
802	Fracture of pelvis	223	5798	0.008291	0.023413	0.3577	0.474242
642	Hypertension complicating pregnancy, childbirth, and the puerperium	183	2840	-0.020715	0.046982	0.3584	0.474242
429.3	Symptoms involving cardiovascular system	397	5955	0.010595	0.025162	0.3584	0.474242
523.31	Acute periodontitis	58	5858	0.009804	0.025477	0.3586	0.474242
396	Abnormal heart sounds	802	4010	0.009262	0.02762	0.3588	0.474242
81	Infection/inflammation of internal prosthetic device; implant; and graft	1038	5190	-0.007576	0.02023	0.3589	0.474242
561	Symptoms involving digestive system	299	5980	-0.008447	0.021116	0.359	0.474242
170.2	Cancer of connective tissue	449	5837	-0.005843	0.017376	0.3601	0.475226
656.3	Endocrine and metabolic disturbances of fetus and newborn	96	3972	0.013456	0.036573	0.3606	0.475335
292.5	Transient alteration of awareness	116	5916	-0.006662	0.019396	0.3618	0.475883
855	Complication of nervous system device, implant, and graft	210	5880	0.006168	0.020015	0.3622	0.475883
316.1	Polyneuropathy due to drugs	132	5940	-0.009202	0.022755	0.3623	0.475883
599.9	Other abnormality of urination	635	4445	0.007473	0.024289	0.3629	0.475883
367.9	Blindness and low vision	291	5820	-0.009015	0.022541	0.3633	0.475883
474.2	Chronic tonsillitis and adenoiditis	401	4772	-0.009614	0.025417	0.3635	0.475883
562.2	Diverticulitis	355	5680	0.009544	0.025221	0.3639	0.475883
415.21	Primary pulmonary hypertension	305	5795	-0.006339	0.018988	0.3639	0.475883
597.2	Urinary complications NEC	87	5916	0.009386	0.025185	0.3644	0.475992
159	Malignant neoplasm of other and ill-defined sites within the digestive orga	464	5568	-0.008621	0.022488	0.365	0.476321
840.2	Rotator cuff (capsule) sprain	214	5778	-0.008565	0.022506	0.3662	0.476431
295	Schizophrenia and other psychotic disorders	408	5712	-0.007382	0.02082	0.3663	0.476431
420.3	Endocarditis	193	5790	-0.008122	0.021856	0.3663	0.476431
729	Other disorders of soft tissues	119	5950	0.00623	0.020591	0.3666	0.476431
276.12	Hyposmolality and/or hyponatremia	1440	5760	-0.006417	0.017933	0.3673	0.47676
473.1	Chronic laryngitis	131	5895	-0.007878	0.021838	0.3676	0.47676
760	Back pain	3701	7402	0.004425	0.012962	0.3679	0.47676
560.4	Other intestinal obstruction	714	4998	-0.007589	0.022118	0.3683	0.47676
211	Benign neoplasm of other parts of digestive system	371	5936	0.007526	0.022498	0.3689	0.47709
290	Delirium dementia and amnestic and other cognitive disorders	1002	4774	0.008664	0.025375	0.37	0.477419
285.22	Anemia in neoplastic disease	1124	5620	-0.007927	0.020588	0.37	0.477419
202.22	Reticulosarcoma	184	5888	0.006621	0.021544	0.3703	0.477419
426.92	Cardiac defibrillator in situ	554	5540	0.007732	0.023412	0.3711	0.477639
8	Intestinal infection	693	4851	0.008617	0.025889	0.3712	0.477639
743.12	Senile osteoporosis	754	5278	-0.006692	0.020472	0.3719	0.478079
735.1	Flat foot	55	5885	0.0089	0.025559	0.3733	0.47841
550.5	Ventral hernia	300	5700	0.007289	0.02325	0.3736	0.47841
695	Erythematous conditions	1123	5615	0.007271	0.021732	0.3737	0.47841
474	Acute and chronic tonsillitis	435	4928	0.008754	0.026971	0.3737	0.47841
425.11	Hypertrophic obstructive cardiomyopathy	87	5916	-0.008847	0.023463	0.3745	0.47852
735.21	Hammer toe (acquired)	251	5773	0.007088	0.022897	0.3751	0.47852
290.16	Vascular dementia	95	5003	-0.010791	0.028053	0.3754	0.47852
705	Disorders of sweat glands	90	5850	0.007579	0.024047	0.3755	0.47852
427.61	Supraventricular premature beats	66	5874	-0.008574	0.023531	0.3756	0.47852
963	Poisoning by primarily systemic agents	802	4010	-0.008616	0.026463	0.3768	0.479402
771	Musculoskeletal symptoms referable to limbs	269	5918	0.007925	0.024032	0.3775	0.479402
384	Other disorders of tympanic membrane	138	5934	0.006782	0.022695	0.3779	0.479402
389	Hearing loss	2519	7557	0.004497	0.014265	0.3781	0.479402
722.6	Degeneration of intervertebral disc	1227	4908	0.00606	0.021317	0.3794	0.479402
750	Digestive congenital anomalies	231	5712	-0.006589	0.021248	0.3795	0.479402
480.12	Pseudomonal pneumonia	176	5808	0.005793	0.021139	0.38	0.479402
772.3	Muscle weakness	944	4720	-0.007956	0.023823	0.3804	0.479402
531.3	Duodenal ulcer	166	5810	-0.007735	0.02295	0.3806	0.479402
159.2	Malignant neoplasm of small intestine, including duodenum	135	5940	-0.007536	0.022473	0.3816	0.479402
750.21	Congenital anomalies of intestine	102	5498	-0.00726	0.023208	0.3817	0.479402
721.2	Spondylosis with myelopathy	176	5808	0.007728	0.024696	0.3821	0.479402
522	Diseases of pulp and periapical tissues	75	5850	-0.00568	0.019755	0.3824	0.479402
38.1	Gram negative septicemia	285	5700	-0.006736	0.021594	0.3832	0.479402
872	Traumatic amputation	60	5880	0.00847	0.025789	0.3832	0.479402
197	Chemotherapy	3526	7052	0.003513	0.01261	0.3834	0.479402
340	Migraine	845	4225	-0.00804	0.025719	0.3838	0.479402
738	Other acquired musculoskeletal deformity	417	5838	-0.00492	0.017976	0.3842	0.479402
327.7	Sleep related movement disorders	266	5852	0.005682	0.020991	0.3844	0.479402
578.9	Hemorrhage of gastrointestinal tract	881	4405	-0.007821	0.024875	0.3847	0.479402
743.13	Other specified osteoporosis	770	5390	-0.005069	0.018482	0.3848	0.479402
473.4	Voice disturbance	612	4284	-0.008179	0.026807	0.3854	0.479402
694	Dyschromia and Vitiligo	301	5719	0.007932	0.025176	0.3856	0.479402
577.2	Chronic pancreatitis	109	5886	-0.007777	0.023375	0.3862	0.479402
117.1	Histoplasmosis	78	5850	0.006341	0.022943	0.3867	0.479402
750.1	Upper gastrointestinal congenital anomalies	76	5852	0.005979	0.022264	0.3869	0.479402
964	Poisoning by agents primarily affecting blood constituents	51	5865	0.005629	0.021568	0.3874	0.479402
550.4	Umbilical hernia	227	5902	0.006085	0.022206	0.3875	0.479402
189.4	Malignant neoplasm of other urinary organs	186	5952	-0.007612	0.022927	0.3876	0.479402
519.2	Respiratory complications	57	5871	-0.008309	0.024292	0.3881	0.479402
386.2	Peripheral or central vertigo	348	5916	-0.008124	0.023055	0.3882	0.479402
378.1	Strabismus (not specified as paralytic)	266	5560	-0.006019	0.021246	0.3882	0.479402
562.1	Diverticulosis	2183	6549	-0.004269	0.014623	0.3891	0.479733
367.8	Hypermetropia	97	5917	-0.005777	0.020769	0.3896	0.479733
395.6	Heart valve replaced	534	5874	0.00649	0.022672	0.39	0.479733
256	Ovarian dysfunction	167	5488	0.007334	0.025599	0.3901	0.479733
316	Substance addiction and disorders	685	4795	0.006659	0.024851	0.3904	0.479733
317	Alcohol-related disorders	491	5892	0.006234	0.022346	0.3912	0.479733
359	Muscular dystrophies and other myopathies	594	5940	-0.005703	0.019856	0.3914	0.479733
164	Cancer of intrathoracic organs	59	5900	0.006828	0.024213	0.3916	0.479733
747.2	Congenital anomalies of peripheral vascular system	100	5900	0.006388	0.023471	0.3922	0.479733
386.1	Meniere's disease	109	5886	0.005762	0.022265	0.3922	0.479733
495.1	Chronic obstructive asthma	204	5916	-0.004919	0.019093	0.393	0.480286
990	Effects radiation NOS	356	5696	-0.005358	0.020318	0.3941	0.480729
790.6	Other abnormal blood chemistry	1362	5448	-0.0068	0.021051	0.3942	0.480729
295.1	Schizophrenia	81	5913	0.007439	0.025344	0.3952	0.480729
189.11	Malignant neoplasm of kidney, except pelvis	538	5918	-0.006226	0.021378	0.3969	0.480729
818	Intracranial hemorrhage (injury)	201	5829	0.005228	0.021667	0.3976	0.480729
174	Breast cancer	1541	4623	0.005532	0.022076	0.3977	0.480729
41.2	Streptococcus infection	577	5770	0.006273	0.023096	0.3977	0.480729
788	Syncope and collapse	1839	5517	0.003676	0.016269	0.398	0.480729
276.42	Alkalosis	184	5888	0.005621	0.022579	0.3986	0.480729
550	Abdominal hernia	2423	7269	0.004616	0.015853	0.3986	0.480729
374.1	Ectropion or entropion	115	5865	-0.005641	0.021482	0.3987	0.480729
804	Fracture of hand or wrist	379	5685	-0.00544	0.02106	0.3992	0.480729
574	Cholelithiasis and cholecystitis	990	4950	-0.005634	0.021629	0.3995	0.480729
384.4	Perforation of tympanic membrane	129	5934	0.005693	0.022923	0.4002	0.480729
580.32	Nephritis and nephropathy with pathological lesion	223	5798	-0.004541	0.019291	0.4007	0.480729
414.2	ASCVD	296	5920	-0.005483	0.020947	0.4009	0.480729
586.2	Cyst of kidney, acquired	319	5742	0.005299	0.022184	0.4011	0.480729
425	Cardiomyopathy	1234	4936	0.005673	0.022745	0.4012	0.480729
818.2	Subarachnoid hemorrhage (injury)	72	5904	0.006501	0.024636	0.4013	0.480729
536.8	Dyspepsia and other specified disorders of function of stomach	475	5700	-0.005369	0.020927	0.4017	0.480729
279.1	Immunity deficiency	612	4284	-0.006251	0.025513	0.4024	0.480729
345	Epilepsy, recurrent seizures, convulsions	1756	5268	0.005542	0.021145	0.4029	0.480729
596	Other disorders of bladder	882	4410	-0.005964	0.024016	0.4034	0.480729
259	Other endocrine disorders	166	5810	-0.005704	0.022175	0.4042	0.480729
555.21	Ulcerative colitis (chronic)	117	5850	0.004611	0.020982	0.4046	0.480729
585.34	Chronic Kidney Disease, Stage IV	619	4333	-0.007395	0.027617	0.4047	0.480729
281.1	Megaloblastic anemia	375	5625	-0.004696	0.020079	0.4049	0.480729
159.3	Malignant neoplasm of gallbladder and extrahepatic bile ducts	68	5848	0.007075	0.026088	0.405	0.480729
190	Cancer of eye	113	5876	0.006401	0.024876	0.4058	0.480729
279.7	Other immunological findings	266	5852	0.005263	0.022678	0.4071	0.480729
560.2	Impaction of intestine	65	5850	0.005062	0.02259	0.4074	0.480729
447	Other disorders of arteries and arterioles	218	5886	0.00487	0.021934	0.4083	0.480729
519.9	Symptoms involving respiratory system and other chest symptoms	832	4160	0.005738	0.026545	0.4091	0.480729
370.2	Superficial keratitis	51	5865	-0.006019	0.02356	0.4093	0.480729
626.12	Excessive or frequent menstruation	346	5882	0.003999	0.019581	0.4094	0.480729
275.5	Disorders of calcium/phosphorus metabolism	915	4575	0.006228	0.026251	0.4097	0.480729
840.1	Muscle/tendon sprain	50	5850	-0.005166	0.02199	0.4101	0.480729
707	Chronic ulcer of skin	1053	5265	-0.004416	0.019604	0.4102	0.480729
560.1	Paralytic ileus	454	5902	-0.004908	0.020791	0.4106	0.480729
907	Injuries to the nervous system	160	5920	0.006202	0.024855	0.4106	0.480729
288.11	Neutropenia	1287	5148	0.004754	0.021466	0.4109	0.480729
818.1	Subdural hemorrhage (injury)	122	5856	0.004844	0.02246	0.4111	0.480729
741	Symptoms and disorders of the joints	1125	5625	-0.004421	0.019242	0.4111	0.480729
502	Postinflammatory pulmonary fibrosis	373	5968	0.006441	0.024596	0.4111	0.480729
274.11	Gouty arthropathy	274	5754	0.005455	0.023655	0.4113	0.480729
214.1	Lipoma of skin and subcutaneous tissue	128	5888	0.005378	0.023667	0.4118	0.480729
427.4	Cardiac arrest and ventricular fibrillation	254	5842	0.005322	0.02345	0.4119	0.480729
535.1	Acute gastritis	55	5885	-0.004833	0.021506	0.4121	0.480729
602	Other disorders of prostate	63	5695	0.005752	0.02509	0.4121	0.480729
401.22	Hypertensive chronic kidney disease	1664	4992	0.004117	0.019717	0.4124	0.480729
202	Cancer of other lymphoid, histiocytic tissue	996	4980	-0.006129	0.023896	0.4131	0.480729
513.4	Hyperventilation	476	5712	-0.004068	0.019395	0.4131	0.480729
375	Disorders of lacrimal system	103	5871	0.005323	0.023808	0.4132	0.480729
626	Disorders of menstruation and other abnormal bleeding from female genital t	1143	5228	0.005136	0.022721	0.4137	0.48095
751.2	Congenital anomalies of urinary system	480	5760	0.003427	0.018532	0.4148	0.481393
707.3	Chronic ulcer of unspecified site	184	5888	0.005545	0.024269	0.415	0.481393
753	Congenital anomalies of the eye	55	5392	0.006834	0.028232	0.4155	0.481393
728	Disorders of muscle, ligament, and fascia	454	5902	-0.004048	0.019456	0.4156	0.481393
323	Encephalitis	63	5859	0.004344	0.022004	0.4165	0.481837
614	Inflammatory diseases of female pelvic organs	595	5950	-0.004325	0.020017	0.417	0.481837
613	Other nonmalignant breast conditions	784	5488	-0.006075	0.023509	0.4171	0.481837
442.8	Aneurysm of other specified artery	76	5852	0.004929	0.023878	0.42	0.482948
70	Viral hepatitis	814	4070	0.006165	0.029552	0.4205	0.482948
356	Hereditary and idiopathic peripheral neuropathy	1081	5405	-0.00374	0.019141	0.4217	0.482948
420.2	Pericarditis	374	5984	-0.003498	0.018808	0.4221	0.482948
41.9	Infection with drug-resistant microorganisms	452	5876	0.00439	0.022322	0.4227	0.482948
370.31	Keratoconjunctivitis sicca	284	5964	-0.004386	0.021308	0.4232	0.482948
415	Pulmonary heart disease	1653	4959	0.004084	0.02104	0.4233	0.482948
728.71	Contracture of palmar fascia [Dupuytren's disease]	65	5850	0.003036	0.018608	0.4237	0.482948
840	Sprains and strains	1088	5440	-0.004481	0.021235	0.4237	0.482948
252.2	Hypoparathyroidism	76	5852	-0.004604	0.022627	0.4238	0.482948
201	Hodgkin's disease	319	5742	0.005327	0.025069	0.4239	0.482948
800	Fracture of lower limb	969	4845	-0.004708	0.023174	0.4243	0.482948
430	Intracranial hemorrhage	460	5980	0.003438	0.019662	0.4243	0.482948
430.2	Intracerebral hemorrhage	224	5824	0.004331	0.02288	0.4247	0.482948
204.11	Lymphoid leukemia, acute	310	5890	0.004467	0.022939	0.4247	0.482948
53	Herpes zoster	339	5763	-0.004134	0.021336	0.4248	0.482948
446.9	Arteritis NOS	168	5880	0.004514	0.023421	0.4251	0.482948
627	Menopausal and postmenopausal disorders	2046	6138	0.003316	0.017253	0.4255	0.482948
733.8	Malunion and nonunion of fracture	210	5880	-0.003797	0.020541	0.4258	0.482948
636.1	Threatened premature labor	93	3051	0.007845	0.043224	0.4258	0.482948
275.1	Disorders of iron metabolism	111	5883	0.004672	0.024059	0.4261	0.482948
586	Other disorders of the kidney and ureters	2524	7572	-0.00268	0.013508	0.4263	0.482948
303.4	Somatoform disorder	90	5850	-0.00417	0.022045	0.4267	0.482948
495.2	Asthma with exacerbation	283	5943	-0.005789	0.024367	0.4272	0.483059
295.3	Psychosis	306	5814	-0.00448	0.022525	0.4276	0.483059
709.3	Systemic sclerosis	205	5945	0.004473	0.023526	0.4279	0.483059
289.4	Lymphadenitis	1371	5484	0.003445	0.019668	0.4288	0.483393
220	Benign neoplasm of ovary	84	5880	0.003559	0.021481	0.4291	0.483393
250.4	Abnormal glucose	1406	5624	0.003642	0.020067	0.4293	0.483393
590	Pyelonephritis	435	5655	0.003775	0.022014	0.4298	0.483504
394	Rheumatic disease of the heart valves	661	4627	-0.004679	0.025404	0.4304	0.483727
145.2	Cancer of tongue	305	5795	-0.003846	0.021804	0.4321	0.485177
382	Otalgia	285	5700	0.004345	0.024322	0.4331	0.485959
440.1	Atherosclerosis of renal artery	228	5928	0.003916	0.022889	0.4336	0.486071
427.9	Palpitations	1984	5952	0.002854	0.017289	0.4341	0.486183
800.1	Fracture of neck of femur	423	5422	-0.002741	0.018633	0.4346	0.486295
259.1	Nonspecific abnormal results of other endocrine function study	88	5896	-0.00336	0.021019	0.4352	0.486631
748	Anomalies of respiratory system, congenital	110	4667	-0.005873	0.030892	0.4365	0.487192
362.23	Cystoid macular degeneration of retina	223	5798	-0.003395	0.021421	0.4369	0.487192
378.2	Nystagmus and other irregular eye movements	57	5871	-0.002816	0.019344	0.4369	0.487192
578	Gastrointestinal hemorrhage	2384	7152	0.002312	0.014561	0.4373	0.487192
614.5	Inflammatory disease of cervix, vagina, and vulva	427	5978	0.003507	0.021957	0.4379	0.487528
443.1	Raynaud's syndrome	179	5907	0.003417	0.022432	0.4389	0.488203
380.1	Otitis externa	253	5819	-0.003657	0.022803	0.4411	0.489892
451.2	Phlebitis and thrombophlebitis of lower extremities	215	5805	0.004301	0.025369	0.4414	0.489892
597.1	Urethral stricture (not specified as infectious)	118	5900	-0.003693	0.023119	0.4416	0.489892
348.7	Coma	93	5859	0.002624	0.020384	0.4428	0.490795
286.6	Defibrination syndrome	59	5900	-0.003289	0.022558	0.4443	0.4917
569	Other disorders of intestine	1218	4872	0.003488	0.023678	0.4445	0.4917
454	Varicose veins	342	5814	0.003122	0.022431	0.4447	0.4917
433.31	Transient cerebral ischemia	1134	5670	-0.002791	0.019642	0.4455	0.492153
350.2	Abnormality of gait	987	4935	0.003273	0.023712	0.4464	0.49272
706.2	Sebaceous cyst	616	4312	0.00457	0.030499	0.447	0.49272
619	Noninflammatory female genital disorders	570	5700	0.003154	0.022912	0.4479	0.49272
394.2	Mitral valve disease	146	5840	-0.003434	0.023723	0.448	0.49272
687.1	Rash and other nonspecific skin eruption	1912	5736	-0.001792	0.015115	0.4487	0.49272
758	Chromosomal anomalies and genetic disorders	190	5151	-0.003386	0.025199	0.4487	0.49272
574.2	Calculus of bile duct	185	5920	0.002655	0.021569	0.449	0.49272
573.5	Jaundice (not of newborn)	405	5670	-0.003007	0.022441	0.4493	0.49272
215	Other benign neoplasm of connective and other soft tissue	82	5904	0.002883	0.022803	0.4495	0.49272
601.3	Orchitis and epididymitis	101	5858	-0.002415	0.020509	0.4507	0.49272
333.2	Myoclonus	77	5852	-0.003083	0.023297	0.4508	0.49272
440.9	Atherosclerosis of aorta	204	5916	0.002729	0.02228	0.4513	0.49272
333.4	Torsion dystonia	153	5814	-0.003099	0.023491	0.4518	0.49272
386	Vertiginous syndromes and other disorders of vestibular system	581	5810	-0.002673	0.021203	0.4521	0.49272
41.1	Staphylococcus infections	1130	5650	0.002552	0.020653	0.4522	0.49272
253.3	Diabetes insipidus	115	5865	0.003107	0.024356	0.4529	0.49272
994.2	Sepsis	1067	5335	0.002397	0.020829	0.4529	0.49272
361.1	Retinal detachment with retinal defect	160	5920	-0.003447	0.024452	0.4531	0.49272
624	Symptoms involving female genital tract	79	5925	0.003553	0.02564	0.4535	0.49272
507	Pleurisy; pleural effusion	2990	8970	0.001109	0.010431	0.454	0.49272
38	Septicemia	2005	6015	0.001774	0.016175	0.4542	0.49272
136	Other infectious and parasitic diseases	149	5960	-0.002525	0.021779	0.4547	0.49272
782.3	Edema	2752	8011	-0.001425	0.012334	0.4549	0.49272
281.12	Other vitamin B12 deficiency anemia	227	5902	0.002736	0.023244	0.4555	0.49306
361	Retinal detachments and defects	255	5865	-0.003585	0.025406	0.4567	0.493856
635	Hemorrhage during pregnancy; childbirth and postpartum	67	3329	0.003289	0.034693	0.4575	0.494197
300.11	Generalized anxiety disorder	335	5695	-0.002655	0.023101	0.4577	0.494197
457	Encounter for long-term (current) use of anticoagulants, antithrombotics, a	630	4410	-0.002161	0.023228	0.4597	0.495907
681.7	Cellulitis and abscess of trunk	409	5726	-0.002661	0.023956	0.4614	0.496707
803.1	Fracture of humerus	312	5928	-0.001895	0.020409	0.4624	0.496707
284	Aplastic anemia	977	4885	-0.001893	0.02119	0.4628	0.496707
358.1	Myasthenia gravis	137	5891	0.001957	0.022023	0.4636	0.496707
275.6	Hypercalcemia	398	5970	-0.002561	0.023559	0.464	0.496707
743.1	Osteoporosis	2771	7443	-0.001161	0.01311	0.4655	0.496707
290.2	Delirium due to conditions classified elsewhere	363	5808	0.002299	0.023984	0.4656	0.496707
605	Erectile dysfunction [ED]	959	4795	0.002118	0.02411	0.4657	0.496707
509.8	Dependence on respirator [Ventilator] or supplemental oxygen	349	5933	-0.001882	0.021577	0.4665	0.496707
585.31	Renal dialysis	636	4452	0.002393	0.027639	0.4668	0.496707
327	Sleep disorders	1927	5781	0.00153	0.018017	0.4669	0.496707
480.5	Bronchopneumonia and lung abscess	166	5810	0.002024	0.02354	0.467	0.496707
577.3	Cyst and pseudocyst of pancreas	132	5940	-0.002035	0.022996	0.4671	0.496707
8.52	Intestinal infection due to C. difficile	481	5772	-0.001949	0.022511	0.4681	0.496707
513.8	Disorders of diaphragm	78	5850	0.001777	0.022626	0.4684	0.496707
276.11	Hyperosmolality and/or hypernatremia	254	5842	0.001789	0.022608	0.4689	0.496707
712	Infective connective tissue disorders	64	5888	-0.001906	0.023228	0.469	0.496707
427.22	Atrial flutter	711	4977	-0.001698	0.022392	0.469	0.496707
327.4	Insomnia	1176	5880	0.001111	0.016442	0.4693	0.496707
352.1	Trigeminal nerve disorders [CN5]	171	5814	-0.001926	0.023425	0.4695	0.496707
627.3	Postmenopausal atrophic vaginitis	334	5678	0.001952	0.023849	0.4695	0.496707
528.1	Stomatitis and mucositis	480	5760	0.001451	0.020307	0.4698	0.496707
112.3	Candidiasis of skin and nails	99	5940	-0.002082	0.024234	0.4701	0.496707
705.8	Hyperhidrosis	97	5917	-0.002145	0.024616	0.4701	0.496707
626.13	Irregular menstrual cycle	354	5359	-0.002075	0.02501	0.4702	0.496707
385	Other disorders of middle ear and mastoid	103	5871	0.00159	0.022095	0.4706	0.496707
184.11	Malignant neoplasm of ovary	265	5830	-0.001697	0.02232	0.4709	0.496707
785	Abdominal pain	7199	7199	0.000584	0.008813	0.4721	0.496707
8.5	Bacterial enteritis	509	5599	-0.00174	0.023112	0.4721	0.496707
626.11	Absent or infrequent menstruation	164	4800	-0.002017	0.027734	0.4724	0.496707
429	Ill-defined descriptions and complications of heart disease	1656	4968	0.001594	0.021618	0.4726	0.496707
750.2	Lower gastrointestinal congenital anomalies	147	5845	-0.001414	0.021347	0.4728	0.496707
520.2	Disturbances in tooth eruption	104	5518	0.001434	0.022952	0.4739	0.496935
526	Diseases of the jaws	319	5742	-0.001158	0.019418	0.4741	0.496935
758.1	Chromosomal anomalies	159	4733	0.001932	0.029445	0.4755	0.496935
174.3	Neoplasm of uncertain behavior of breast	93	5859	0.00136	0.022607	0.4759	0.496935
428.2	Heart failure NOS	844	4220	0.001626	0.026919	0.4761	0.496935
962	Poisoning by hormones and synthetic substitutes	157	5809	0.001068	0.019997	0.4763	0.496935
304	Adjustment reaction	826	4130	-0.001612	0.027058	0.4766	0.496935
276.4	Acid-base balance disorder	1039	5195	-0.001592	0.023821	0.4769	0.496935
611.3	Lump or mass in breast	928	4640	0.001677	0.026272	0.4771	0.496935
755	Congenital anomalies of limbs	157	5459	-0.001248	0.02279	0.4776	0.496935
433.21	Cerebral artery occlusion, with cerebral infarction	658	4606	0.001113	0.022354	0.4776	0.496935
442.3	Aneurysm of artery of lower extremity	81	5913	-0.00131	0.022866	0.4781	0.496935
591	Urinary tract infection	4195	7892	-0.000454	0.009276	0.4784	0.496935
701.5	Abnormal granulation tissue	56	5880	0.001472	0.024642	0.4785	0.496935
612.2	Hypertrophy of breast (Gynecomastia)	119	5950	0.001137	0.021804	0.4788	0.496935
585.1	Acute renal failure	2734	8202	0.000687	0.012815	0.4795	0.497279
427.11	Paroxysmal supraventricular tachycardia	568	5680	-0.001059	0.021154	0.48	0.497279
622	Polyp of female genital organs	158	5846	-0.001171	0.022807	0.4803	0.497279
202.2	Non-Hodgkins lymphoma	926	4630	0.00118	0.02468	0.4812	0.497737
765	Cervical radiculitis	256	5888	0.001136	0.023086	0.4815	0.497737
568.1	Peritoneal adhesions (postoperative) (postinfection)	249	5976	-0.001138	0.023081	0.482	0.497852
817	Concussion	60	5880	0.001101	0.02446	0.4837	0.497852
41.12	Methicillin resistant Staphylococcus aureus	335	5695	-0.001009	0.023329	0.4839	0.497852
291.4	Specific nonpsychotic mental disorders due to brain damage	56	5880	0.000803	0.021291	0.4841	0.497852
577.1	Acute pancreatitis	290	5800	-0.000825	0.021441	0.4844	0.497852
565	Anal and rectal conditions	874	4370	-0.001022	0.02579	0.4846	0.497852
562	Diverticulosis and diverticulitis	2391	7173	0.00059	0.014715	0.4848	0.497852
282	Hereditary hemolytic anemias	103	5810	0.001031	0.024794	0.4852	0.497852
458.2	Iatrogenic hypotension	72	5904	-0.000823	0.022435	0.4855	0.497852
38.3	Bacteremia	1161	5805	-0.000603	0.017966	0.4858	0.497852
800.3	Fracture of tibia and fibula	320	5760	0.000655	0.020791	0.4867	0.497852
603.1	Hydrocele	107	5885	-0.000714	0.022051	0.487	0.497852
596.5	Functional disorders of bladder	570	5700	0.000584	0.019581	0.4871	0.497852
972	Poisoning by agents primarily affecting the cardiovascular system	229	5666	0.000647	0.021994	0.4879	0.497852
275.51	Hypocalcemia	359	5744	-0.000832	0.024483	0.4882	0.497852
358	Myoneural disorders	150	5850	-0.000626	0.021811	0.4884	0.497852
317.1	Alcoholism	345	5865	-0.000653	0.022745	0.4893	0.497852
217	Vascular hamartomas and non-neoplastic nevi	136	5848	0.000574	0.021896	0.4893	0.497852
70.3	Viral hepatitis C	435	5655	-0.000624	0.022655	0.4894	0.497852
686.1	Carbuncle and furuncle	87	5916	0.000589	0.022576	0.4897	0.497852
835	Internal derangement of knee	441	5733	-0.000602	0.022393	0.4897	0.497852
242.3	Exophthalmos	51	5865	0.000514	0.022769	0.4911	0.498884
752.1	Neural tube defects	73	5913	-0.000455	0.022548	0.492	0.499344
315	Develomental delays and disorders	584	5274	-0.000421	0.022767	0.4926	0.499344
480.3	Pneumonia due to fungus (mycoses)	84	5880	-0.000324	0.020562	0.4933	0.499344
565.1	Anal and rectal polyp	197	5910	-0.000336	0.021433	0.4936	0.499344
735.23	Hallux rigidus	55	5885	-0.000433	0.02473	0.4937	0.499344
528.11	Stomatitis and mucositis (ulcerative)	124	5952	-0.000302	0.020863	0.494	0.499344
716.9	Arthropathy NOS	1245	4980	-0.000284	0.020655	0.4943	0.499344
560	Intestinal obstruction without mention of hernia	1199	4796	0.000301	0.023123	0.495	0.499459
619.5	Noninflammatory disorders of vulva and perineum	66	5874	-0.000311	0.024788	0.4955	0.499459
433.11	Occlusion of cerebral arteries, with cerebral infarction	142	5822	0.000296	0.024748	0.4959	0.499459
733	Other disorders of bone and cartilage	531	5841	-0.000178	0.020236	0.4964	0.499459
840.3	Joint/ligament sprain	219	5913	0.000181	0.02162	0.4966	0.499459
514.2	Solitary pulmonary nodule	122	5856	0.000192	0.022707	0.4967	0.499459
755.6	Other congenital anomalies of lower limb, including pelvic girdle	76	4722	0.000126	0.026622	0.4981	0.499919
145.5	Cancer of the mouth floor	78	5850	-0.000124	0.024116	0.4981	0.499919
741.4	Joint effusions	369	5904	-0.000105	0.023531	0.4984	0.499919
225	Benign neoplasm of brain and other parts of nervous system	438	5694	-2.3e-05	0.020958	0.4996	0.500035
375.1	Dry eyes	691	4837	6e-06	0.021849	0.4998	0.500035
741.2	Stiffness of joint	364	5824	-1.2e-05	0.020624	0.4999	0.500035
580.14	Chronic glomerulonephritis, NOS	90	5850	5e-06	0.021715	0.5	0.500035
