# Supplementary material for: Identifying genetically driven clinical phenotypes using linear mixed models
Source: Nat Commun. 2016 Apr 25;7:11433. doi: 10.1038/ncomms11433 (PMC4848547; doi:10.1038/ncomms11433)
Supplement: Supplementary Data 2 — Genetic liability estimates for SNPs located within the HLA genomic region. [file ncomms11433-s3.xlsx]

## Sheet: Supplemental Data 2
Supplementary Data 2. Genetic liability estimates for SNPs located within the HLA genomic region.
Genetic liabilities were computed using a multivariable mixed model that incorporated a HLA and
non-HLA GRM and adjusted for age and sex each PheWAS phenotypes. P-values were determined using a
likelihood ratio test comparing the 2 GRM model to a model that only included the non-HLA GRM.
Shown are phenotypes with a p-value<0.1.
A 'Yes' in the Auto-immune disease column indicates that the phenotype has a known auto-immune
etiology. This was only evaluated for phenotypes with FDR q<0.15.
Phewas Code	Code description	Cases	Controls	Genetic Portion of Liability	Standard error	p-value	FDR q-value	Auto-immune disease
715.2	Ankylosing spondylitis	55	5885	0.073903	0.012956	<1.0E-20	<1.0E-20	Yes
250.1	Type 1 diabetes	469	5628	0.099354	0.014272	<1.0E-20	<1.0E-20	Yes
714.1	Rheumatoid arthritis	1090	5450	0.035128	0.008154	<1.0E-20	<1.0E-20	Yes
250.13	Type 1 diabetes with ophthalmic manifest	75	5850	0.035081	0.008424	<1.0E-20	<1.0E-20	Yes
250.11	Type 1 diabetes with ketoacidosis	92	5766	0.039862	0.00873	<1.0E-20	<1.0E-20	Yes
335	Multiple sclerosis	298	5960	0.023269	0.006456	<1.0E-20	<1.0E-20	Yes
714	Rheumatoid arthritis and other inflammat	1395	5580	0.025818	0.006491	5.551e-17	8.46924e-15	Yes
250.14	Type 1 diabetes with neurological manife	74	5920	0.029757	0.007717	1.388e-15	1.85298e-13	Yes
250.12	Type 1 diabetes with renal manifestation	79	5925	0.029683	0.007609	1.887e-15	2.23924e-13	Yes
250.7	Diabetic retinopathy	418	5852	0.026263	0.007292	2.032e-14	2.17018e-12
250.3	Insulin pump user	986	4930	0.023926	0.006842	2.145e-13	2.0826e-11
244	Hypothyroidism	3739	7478	0.009428	0.003145	5.566e-09	4.94637e-07	Yes
696.4	Psoriasis	381	5715	0.016718	0.005418	6.476e-09	4.94637e-07	Yes
709	Diffuse diseases of connective tissue	676	4732	0.013297	0.005295	6.484e-09	4.94637e-07	Yes
714.2	Juvenile rheumatoid arthritis	166	3974	0.024934	0.008058	1.052e-08	7.49024e-07	Yes
696	Psoriasis and related disorders	396	5940	0.014693	0.004949	2.173e-08	1.45048e-06	Yes
571.6	Primary biliary cirrhosis	235	5875	0.017195	0.005809	6.734e-08	4.23054e-06	Yes
244.4	Hypothyroidism NOS	3242	6484	0.010391	0.003561	1.657e-07	9.83153e-06	Yes
250	Diabetes mellitus	4842	9684	0.005895	0.002143	1.907e-07	1e-05
696.41	Psoriasis vulgaris	297	5940	0.014079	0.004983	2.486e-07	1e-05	Yes
557.1	Celiac disease	78	5850	0.008032	0.003623	3.794e-07	2e-05	Yes
709.2	Sicca syndrome	157	5809	0.008556	0.003933	1.783e-06	9e-05	Yes
709.4	Dermatomyositis and Polymyositis	173	5882	0.008428	0.003977	1.104e-05	0.00051	Yes
695.4	Lupus	457	5941	0.005157	0.002746	2.836e-05	0.00126	Yes
362.29	Macular degeneration (senile) of retina	283	5414	0.012546	0.005109	3.189e-05	0.00136
555.2	Ulcerative colitis	244	5856	0.006859	0.00339	3.886e-05	0.0016	Yes
696.42	Psoriatic arthropathy	136	5848	0.007289	0.00349	6.011e-05	0.00238	Yes
555	Inflammatory bowel disease and other gas	616	4312	0.016632	0.006458	0.0001467	0.0056	Yes
695.42	Systemic lupus erythematosus	431	5603	0.004751	0.002806	0.0002744	0.01011	Yes
341	Other demyelinating diseases of central	200	5800	0.00683	0.00368	0.0003406	0.01206
717	Polymyalgia Rheumatica	413	5782	0.010316	0.004644	0.0003502	0.01206	Yes
571.51	Cirrhosis of liver without mention of al	726	5082	0.008543	0.004155	0.0004291	0.01432
575.1	Cholangitis	245	5880	0.006246	0.003633	0.0005759	0.01864
571.81	Portal hypertension	372	5952	0.007144	0.003681	0.0006432	0.0202
571	Chronic liver disease and cirrhosis	1229	4916	0.005601	0.003199	0.0006743	0.02028
110.13	Dermatophytosis of the body	90	5850	0.004079	0.002551	0.0006836	0.02028
537	Other disorders of stomach and duodenum	667	4669	0.004378	0.002804	0.0008633	0.02492
571.8	Liver abscess and sequelae of chronic li	563	5630	0.005729	0.00339	0.0009795	0.02753
627.5	Premature menopause and other ovarian fa	72	5904	0.005778	0.003495	0.001043	0.02856
573.7	Abnormal results of function study of li	842	4210	0.007101	0.00409	0.001086	0.029
350.3	Lack of coordination	519	5709	0.005284	0.003016	0.001181	0.03069
571.5	Other chronic nonalcoholic liver disease	1009	5045	0.006902	0.003777	0.001207	0.03069
251.1	Hypoglycemia	243	5832	0.008176	0.00408	0.001372	0.03408
530.2	Esophageal bleeding (varices/hemorrhage)	372	5952	0.005534	0.003223	0.001859	0.04512
242	Thyrotoxicosis with or without goiter	520	5720	0.007229	0.003828	0.002658	0.06308
585.32	End stage renal disease	857	4285	0.006465	0.003845	0.002954	0.06858
292	Neurological disorders	2497	7491	0.004828	0.002533	0.003889	0.08837
697	Sarcoidosis	282	5922	0.003776	0.002585	0.00402	0.08945	Yes
720	Spinal stenosis	1141	5705	0.005375	0.003142	0.004316	0.09407
555.1	Regional enteritis	371	5936	0.006821	0.003677	0.004484	0.09578	Yes
226	Benign neoplasm of thyroid glands	95	5890	0.005141	0.003142	0.004574	0.09578
687	Symptoms affecting skin	3195	6390	0.002603	0.001765	0.00471	0.09674
172.2	Other non-epithelial cancer of skin	2189	6489	0.00544	0.002913	0.004818	0.09709
242.1	Graves' disease	260	5720	0.004227	0.002921	0.005591	0.11058	Yes
371.1	Uveitis, noninfectious or NOS	169	5915	0.00692	0.003804	0.005798	0.11259	Yes
293.1	Swelling, mass, or lump in head and neck	892	4460	0.007237	0.004103	0.006272	0.1189
394.7	Disease of tricuspid valve	301	5719	0.006057	0.00365	0.006346	0.1189
585.3	Chronic renal failure [CKD]	2639	7917	0.002143	0.001535	0.006928	0.12757
198.4	Secondary malignant neoplasm of liver	898	4490	0.005504	0.003505	0.007196	0.13026
374	Other disorders of eyelids	662	4634	0.009078	0.004757	0.007575	0.13299
272	Disorders of lipoid metabolism	8411	7883	0.002065	0.001256	0.007596	0.13299
204.4	Multiple myeloma	353	5648	0.004848	0.003216	0.008077	0.13896
458.9	Hypotension NOS	1596	4788	0.004825	0.003012	0.008197	0.13896
202.21	Nodular lymphoma	257	5911	0.005188	0.003188	0.008543	0.14256
580.3	Nephritis and nephropathy without mentio	453	5889	0.003231	0.002462	0.009024	0.14793
427.7	Tachycardia NOS	2292	6876	0.003998	0.002401	0.009142	0.14793
715	Other inflammatory spondylopathies	218	5886	0.006781	0.003816	0.009564	0.15245
599.3	Dysuria	1158	5790	0.004382	0.002838	0.009787	0.15289
275.53	Disorders of phosphorus metabolism	456	5928	0.005595	0.003335	0.009878	0.15289
720.1	Spinal stenosis of lumbar region	877	4385	0.006133	0.00398	0.01158	0.17668
530.3	Stricture and stenosis of esophagus	446	5798	0.005248	0.003242	0.01188	0.1787
737.3	Kyphoscoliosis and scoliosis	409	5726	0.005848	0.003529	0.01251	0.17985
427.2	Atrial fibrillation and flutter	3156	6149	0.003973	0.002451	0.01254	0.17985
433.8	Late effects of cerebrovascular disease	633	4431	0.007069	0.004378	0.0126	0.17985
465.2	Acute pharyngitis	783	5481	0.002885	0.002212	0.01263	0.17985
184.2	Cancer of other female genital organs	157	5809	0.005176	0.003343	0.01285	0.18058
362.21	Macular degeneration, dry	250	5414	0.006278	0.00381	0.01323	0.18183
198.3	Secondary malignant neoplasm of digestiv	567	5670	0.004587	0.003042	0.01328	0.18183
585.33	Chronic Kidney Disease, Stage III	1096	5480	0.00287	0.002275	0.01422	0.19224
516.1	Hemoptysis	388	5820	0.0069	0.003895	0.0147	0.19625
149.5	Hx of malignant neoplasm of oral cavity	391	5865	0.00343	0.002612	0.01525	0.20107
260.1	Cachexia	78	5850	0.006889	0.004061	0.0157	0.20448
573	Other disorders of liver	2556	7668	0.002863	0.002057	0.01648	0.21206
303.4	Somatoform disorder	90	5850	0.003994	0.003004	0.01708	0.21716
687.4	Disturbance of skin sensation	1214	4856	0.003808	0.002823	0.01874	0.23484
754.2	Spondylolisthesis, congenital	55	5885	0.007576	0.004387	0.01891	0.23484
110	Dermatophytosis / Dermatomycosis	947	4735	0.004104	0.003109	0.01922	0.23485
939	Atopic/contact dermatitis due to other o	1408	5632	0.002539	0.002091	0.01944	0.23485
70.4	Chronic hepatitis	223	5798	0.002695	0.002289	0.01981	0.23485
270	Disorders of protein plasma/amino-acid t	598	5980	0.004456	0.003002	0.01995	0.23485
182	Malignant neoplasm of uterus	307	5833	0.004604	0.003097	0.02009	0.23485
250.23	Type 2 diabetes with ophthalmic manifest	330	5940	0.003359	0.002609	0.02047	0.23485
272.1	Hyperlipidemia	8381	7858	0.001746	0.001204	0.02102	0.23485
754	Congenital musculoskeletal deformities o	90	5850	0.008789	0.004711	0.02111	0.23485
198.6	Secondary malignancy of bone	861	4305	0.006411	0.004025	0.02136	0.23485
747	Cardiac and circulatory congenital anoma	1133	5665	0.00399	0.002876	0.02142	0.23485
427.3	Other specified cardiac dysrhythmias	1555	4665	0.003352	0.002592	0.02145	0.23485
377.3	Optic neuritis/neuropathy	145	5945	0.002874	0.002483	0.02155	0.23485
475	Chronic sinusitis	1355	5420	0.0042	0.002806	0.02202	0.23755
580.14	Chronic glomerulonephritis, NOS	90	5850	0.003006	0.002427	0.02243	0.23955
613.5	Mastodynia	127	5842	0.005177	0.0034	0.02445	0.25758
535.9	Gastritis and duodenitis, NOS	257	5911	0.004369	0.0032	0.0246	0.25758
289	Other diseases of blood and blood-formin	531	5841	0.005675	0.003614	0.02505	0.25764
532	Dysphagia	2451	7353	0.003579	0.00229	0.0251	0.25764
327.71	Restless legs syndrome	230	5750	0.003019	0.00248	0.02533	0.25764
736	Other acquired deformities of limbs	158	5846	0.001676	0.001709	0.02564	0.25834
440	Atherosclerosis	1265	5060	0.002857	0.002388	0.02614	0.26091
427.21	Atrial fibrillation	3054	5962	0.003995	0.002566	0.0267	0.26403
721.1	Spondylosis without myelopathy	1289	5156	0.003933	0.002895	0.02695	0.26406
172	Skin cancer	3035	6070	0.004037	0.002558	0.02921	0.28345
478	Throat pain	102	5916	0.006204	0.003709	0.02946	0.28345
411.2	Myocardial infarction	1567	4701	0.003953	0.002847	0.02994	0.28486
480.1	Bacterial pneumonia	743	5201	0.004026	0.003117	0.03014	0.28486
327.7	Sleep related movement disorders	266	5852	0.002615	0.002296	0.03173	0.29726
272.11	Hypercholesterolemia	3662	7324	0.00319	0.00214	0.03281	0.30471
278.4	Abnormal weight gain	343	5831	0.005276	0.003538	0.03336	0.30714
159.4	Malignant neoplasm of retroperitoneum an	86	5848	0.003862	0.003094	0.03432	0.31033
573.2	Liver replaced by transplant	348	5916	0.003703	0.002974	0.03469	0.31033
716	Other arthropathies	1296	5184	0.003953	0.002885	0.03489	0.31033
79	Viral infection	780	5460	0.004371	0.003175	0.03499	0.31033
173	Neoplasm of uncertain behavior of skin	1823	5469	0.00383	0.002681	0.03528	0.31033
735.21	Hammer toe (acquired)	251	5773	0.002683	0.002436	0.03545	0.31033
276.1	Electrolyte imbalance	4948	9677	0.001933	0.00136	0.03652	0.3171
772.6	Facial weakness	60	5880	0.004796	0.00337	0.03758	0.32367
527	Diseases of the salivary glands	211	5908	0.002974	0.002522	0.03868	0.32808
260	Protein-calorie malnutrition	1907	5721	0.00558	0.003319	0.03883	0.32808
735.2	Acquired toe deformities	360	5760	0.002282	0.002138	0.03913	0.32808
300.4	Dysthymic disorder	592	5920	0.004141	0.003017	0.03932	0.32808
634.1	Missed abortion/Hydatidiform mole	52	3918	0.008005	0.005574	0.04011	0.33207
275.1	Disorders of iron metabolism	111	5883	0.003036	0.002617	0.04095	0.33642
597.8	Urethral hypermobility/ISD	168	5880	0.00421	0.003179	0.04175	0.34037
117	Mycoses	327	5886	0.005826	0.003792	0.04292	0.34726
270.3	Disorders of plasma protein metabolism	493	5916	0.003252	0.002633	0.04383	0.35196
783	Fever of unknown origin	4763	9489	0.001604	0.001292	0.04467	0.35603
362.4	Retinal vascular changes and abnomalitie	221	5967	0.004511	0.003331	0.04621	0.365
510	Other diseases of lung	2308	6924	0.003131	0.002196	0.04648	0.365
587	Kidney replaced by transpant	895	4475	0.003589	0.003131	0.05021	0.38905
871.3	Open wound of foot except toe(s) alone	59	5900	0.003159	0.00269	0.05027	0.38905
365	Glaucoma	1040	5200	0.002924	0.002553	0.05119	0.39292
286.1	Congenital coagulation defects	104	5928	0.004211	0.003316	0.05179	0.39292
599	Other symptoms/disorders or the urinary	4059	7993	0.001781	0.001467	0.05218	0.39292
292.1	Aphasia/speech disturbance	541	5951	0.003076	0.002645	0.05255	0.39292
721	Spondylosis and allied disorders	1419	5676	0.003692	0.002816	0.05261	0.39292
276	Disorders of fluid, electrolyte, and aci	6992	6992	0.001872	0.001415	0.05397	0.39965
249	Secondary diabetes mellitus	125	5875	0.002402	0.002267	0.05426	0.39965
516	Abnormal sputum	455	5915	0.005245	0.00358	0.05519	0.40372
871.2	Open wound of finger(s)	114	5928	0.004173	0.003282	0.05579	0.40533
465	Acute upper respiratory infections of mu	2882	8646	0.001355	0.001249	0.0563	0.40627
270.32	Paraproteinemia	330	5940	0.003053	0.002696	0.05692	0.40799
446.4	Wegener's granulomatosis	121	5929	0.003354	0.002789	0.05803	0.41053
737	Curvature of spine	493	5916	0.00321	0.00269	0.05868	0.41053
259.1	Nonspecific abnormal results of other en	88	5896	0.005212	0.00371	0.05923	0.41053
184	Cancer of other female genital organs	448	5824	0.002942	0.002653	0.05965	0.41053
523.3	Periodontitis (acute or chronic)	94	5922	0.002677	0.00249	0.06008	0.41053
526.9	Jaw disease NOS	87	5916	0.003123	0.002643	0.06014	0.41053
575	Other biliary tract disease	685	4795	0.002705	0.002633	0.06018	0.41053
782.6	Pallor and flushing	66	5874	0.002791	0.002522	0.06035	0.41053
458	Hypotension	2149	6447	0.00239	0.002054	0.06136	0.41476
558	Noninfectious gastroenteritis	959	4795	0.005539	0.003864	0.06188	0.41565
433.12	Cerebral atherosclerosis	228	5914	0.002977	0.002528	0.06306	0.42093
728.7	Fasciitis	331	5958	0.002778	0.002547	0.06397	0.42435
433.1	Occlusion and stenosis of precerebral ar	1383	5532	0.004023	0.003042	0.06599	0.43505
153.3	Malignant neoplasm of rectum, rectosigmo	480	5760	0.002367	0.002317	0.06708	0.43547
172.11	Melanomas of skin	1035	5175	0.002859	0.002591	0.06741	0.43547
145	Cancer of mouth	605	4235	0.002737	0.003247	0.06784	0.43547
559	Ileostomy status	243	5832	0.003047	0.002803	0.0695	0.43547
292.3	Memory loss	579	5790	0.003189	0.002736	0.0695	0.43547
440.2	Atherosclerosis of the extremities	661	4627	0.002259	0.002384	0.06961	0.43547
414	Other forms of chronic heart disease	1107	5535	0.004698	0.003395	0.06972	0.43547
506	Empyema and pneumothorax	958	4790	0.003278	0.002933	0.06973	0.43547
277	Other disorders of metabolism	232	5772	0.002578	0.002472	0.07004	0.43547
394.1	Mitral valve stenosis and aortic valve s	165	5940	0.003771	0.003052	0.07027	0.43547
619.1	Noninflammatory disorders of ovary, fall	85	5865	0.003855	0.003312	0.07054	0.43547
443.1	Raynaud's syndrome	179	5907	0.002232	0.002272	0.07109	0.43635
575.8	Other disorders of biliary tract	343	5831	0.003203	0.002828	0.07302	0.4413
756	Other congenital musculoskeletal anomali	144	5706	0.001927	0.002202	0.07335	0.4413
149.4	Cancer of larynx	773	5411	0.001502	0.001925	0.07417	0.4413
530.14	Reflux esophagitis	334	5678	0.003434	0.002989	0.07425	0.4413
947	Urticaria	203	5887	0.002668	0.002549	0.07479	0.4413
180.1	Cervical cancer	163	5868	0.002256	0.002284	0.07532	0.4413
70	Viral hepatitis	814	4070	0.002253	0.002461	0.07561	0.4413
620	Dysplasia of female genital organs	54	5886	0.002577	0.002523	0.07586	0.4413
599.5	Frequency of urination and polyuria	1415	5660	0.003571	0.002771	0.07593	0.4413
557	Intestinal malabsorption (non-celiac)	147	5880	0.00297	0.002682	0.07603	0.4413
285.9	Anemia	4798	9534	0.00076	0.000828	0.07662	0.44233
292.11	Aphasia	204	5916	0.002599	0.002478	0.07769	0.44458
496.21	Obstructive chronic bronchitis	553	5530	0.005105	0.003712	0.07823	0.44458
962	Poisoning by hormones and synthetic subs	157	5809	0.003038	0.002727	0.07826	0.44458
711	Arthropathy associated with infections	214	5778	0.004232	0.003183	0.07952	0.44583
80	Postoperative infection	942	4710	0.004371	0.003526	0.07974	0.44583
195	Cancer, suspected or other	1630	4890	0.002644	0.002479	0.07996	0.44583
250.6	Polyneuropathy in diabetes	565	5650	0.003257	0.00286	0.08015	0.44583
747.1	Cardiac congenital anomalies	1045	5225	0.002682	0.002676	0.08131	0.44994
499	Cystic fibrosis	161	5957	0.002381	0.002389	0.08604	0.47366
627	Menopausal and postmenopausal disorders	2046	6138	0.002038	0.002052	0.08665	0.47437
443	Peripheral vascular disease	1188	5940	0.001949	0.00207	0.08735	0.47437
433.5	Cerebral aneurysm	152	5928	0.004466	0.003479	0.0875	0.47437
278	Overweight, obesity and other hyperalime	3021	6042	0.001922	0.001771	0.08833	0.47556
198	Secondary malignant neoplasm	3610	7220	0.002003	0.001716	0.08861	0.47556
430.1	Subarachnoid hemorrhage	104	5928	0.004627	0.00345	0.0901	0.47932
241.1	Nontoxic uninodular goiter	391	5865	0.00281	0.002697	0.09021	0.47932
573.4	Acute and subacute necrosis of liver	90	5850	0.002465	0.002599	0.09105	0.48134
428.4	Heart failure with preserved EF [Diastol	809	4045	0.004953	0.004108	0.09149	0.48134
276.13	Hyperpotassemia	1109	5545	0.002081	0.002181	0.09453	0.49489
634	Miscarriage; stillbirth	115	3929	0.004789	0.004309	0.09643	0.5
218	Benign neoplasm of uterus	333	5661	0.003053	0.002871	0.09679	0.5
686.9	Other/Unspecified specified local infect	387	5805	0.00189	0.002119	0.09718	0.5
531.2	Gastric ulcer	244	5856	0.001743	0.002133	0.0981	0.5
250.41	Impaired fasting glucose	224	5824	0.002833	0.002649	0.09927	0.5
711.1	Pyogenic arthritis	153	5814	0.003629	0.003114	0.09948	0.5
747.11	Cardiac shunt/ heart septal defect	692	4844	0.002107	0.002425	0.1009	0.5
